# Supplementary material for: Ethyl (E)-2-cyano-3-(4-methyl­phen­yl)acrylate: a second monoclinic polymorph
Source: Acta Crystallogr Sect E Struct Rep Online. 2013 Apr 17;69(Pt 5):o748. doi: 10.1107/S1600536813009550 (PMC3648277; doi:10.1107/S1600536813009550)
Supplement: Supplementary file 1 [file e-69-0o748-sup1.cif]

##############################################################################
#                                                                            #
# This CIF contains the data in a paper accepted for publication in          #
# Acta Crystallographica Section E. It conforms to the requirements of       #
# Notes for Authors for Acta Crystallographica Section E, and has been       #
# peer reviewed under the auspices of the IUCr Commission on Journals.       #
#                                                                            #
# Full details of the Crystallographic Information File format               #
# are given in the paper "The Crystallographic Information File (CIF):       #
# a New Standard Archive File for Crystallography" by S. R. Hall, F. H.      #
# Allen and I. D. Brown [Acta Cryst. (1991), A47, 655-685].                  #
#                                                                            #
# The current version of the core CIF dictionary is obtainable from          #
# ftp://ftp.iucr.org/pub/cif_core.dic.                                       #
#                                                                            #
# Software is freely available for graphical display of the structure(s)     #
# in this CIF. For information consult the CIF software page                 #
# http://www.iucr.org/resources/cif/software.                                #
#                                                                            #
# This file may be used for bona fide research purposes within the           #
# scientific community so long as proper attribution is given to the journal # 
# article from which it was obtained.                                        #
#                                                                            #
##############################################################################
data_I
_audit_creation_method     SHELXL-97
_chemical_name_systematic
;
Ethyl (<i>E</i>)-2-cyano-3-(4-methylphenyl)acrylate
;
_chemical_name_common     ?
_chemical_formula_moiety     'C13 H13 N O2'
_chemical_formula_sum     'C13 H13 N O2'
_chemical_formula_iupac     'C13 H13 N O2'
_chemical_formula_weight     215.24
_chemical_melting_point     ?
_symmetry_cell_setting     monoclinic
_symmetry_space_group_name_H-M     'P 21/c'
_symmetry_space_group_name_Hall     '-P 2ybc'
loop_
    _symmetry_equiv_pos_as_xyz
    'x, y, z'
    '-x, y+1/2, -z+1/2'
    '-x, -y, -z'
    'x, -y-1/2, z-1/2'
_cell_length_a     4.7616(4)
_cell_length_b     17.7989(15)
_cell_length_c     14.2841(12)
_cell_angle_alpha     90.00
_cell_angle_beta     93.8021(10)
_cell_angle_gamma     90.00
_cell_volume     1207.93(18)
_cell_formula_units_Z     4
_cell_measurement_reflns_used     3950
_cell_measurement_theta_min     2.29
_cell_measurement_theta_max     25.49
_cell_measurement_temperature     298(2)
_exptl_crystal_description     needle
_exptl_crystal_colour     white
_exptl_crystal_size_max     0.20
_exptl_crystal_size_mid     0.20
_exptl_crystal_size_min     0.20
_exptl_crystal_density_diffrn     1.184
_exptl_crystal_density_meas     ?
_exptl_crystal_density_method     'not measured'
_exptl_crystal_F_000     456
_exptl_absorpt_coefficient_mu     0.080
_exptl_absorpt_correction_type     multi-scan
_exptl_absorpt_process_details     'phi and omega scans'
_exptl_absorpt_correction_T_min     0.9841
_exptl_absorpt_correction_T_max     0.9841
_exptl_special_details
;
;
_diffrn_ambient_temperature     298(2)
_diffrn_radiation_type     MoK\a
_diffrn_radiation_wavelength     0.71073
_diffrn_radiation_source     'fine-focus sealed tube'
_diffrn_radiation_monochromator     graphite
_diffrn_measurement_device_type     'Bruker APEXII CCD'
_diffrn_measurement_method     '\f and \w scans'
_diffrn_reflns_number     8359
_diffrn_reflns_av_R_equivalents     0.0202
_diffrn_reflns_av_sigmaI/netI     0.0153
_diffrn_reflns_theta_min     1.83
_diffrn_reflns_theta_max     24.99
_diffrn_reflns_theta_full     24.99
_diffrn_measured_fraction_theta_max     0.999
_diffrn_measured_fraction_theta_full     0.999
_diffrn_reflns_limit_h_min     -5
_diffrn_reflns_limit_h_max     5
_diffrn_reflns_limit_k_min     -21
_diffrn_reflns_limit_k_max     19
_diffrn_reflns_limit_l_min     -16
_diffrn_reflns_limit_l_max     16
_refine_special_details
;
Refinement of <i>F</i>^2^ against ALL reflections. The weighted <i>R</i>-factor
<i>wR</i> and goodness of fit <i>S</i> are based on <i>F</i>^2^, conventional
<i>R</i>-factors <i>R</i> are based on <i>F</i>, with <i>F</i> set to zero for
negative <i>F</i>^2^. The threshold expression of <i>F</i>^2^ >
\s(<i>F</i>^2^) is used only for calculating <i>R</i>-factors(gt) <i>etc</i>.
and is not relevant to the choice of reflections for refinement.
<i>R</i>-factors based on <i>F</i>^2^ are statistically about twice as large
as those based on <i>F</i>, and <i>R</i>- factors based on ALL data will be
even larger.
;
_reflns_number_total     2117
_reflns_number_gt     1617
_reflns_threshold_expression     I>2sigma(I)
_refine_ls_structure_factor_coef     Fsqd
_refine_ls_matrix_type     full
_refine_ls_R_factor_all     0.0677
_refine_ls_R_factor_gt     0.0546
_refine_ls_wR_factor_gt     0.1711
_refine_ls_wR_factor_ref     0.1920
_refine_ls_goodness_of_fit_ref     1.109
_refine_ls_restrained_S_all     1.246
_refine_ls_number_reflns     2117
_refine_ls_number_parameters     168
_refine_ls_number_restraints     0
_refine_ls_hydrogen_treatment     constr
_refine_ls_weighting_scheme     calc
_refine_ls_weighting_details
         'calc w=1/[\s^2^(Fo^2^)+(0.1011P)^2^+0.1786P] where P=(Fo^2^+2Fc^2^)/3'
_atom_sites_solution_hydrogens     geom
_atom_sites_solution_primary     direct
_atom_sites_solution_secondary     difmap
_refine_ls_shift/su_max     0.000
_refine_ls_shift/su_mean     0.000
_refine_diff_density_max     0.194
_refine_diff_density_min     -0.208
_refine_ls_extinction_method     'SHELXL97 (Sheldrick, 2008)'
_refine_ls_extinction_coef     0.043(10)
_refine_ls_extinction_expression
                                  'Fc^*^=kFc[1+0.001xFc^2^\l^3^/sin(2\q)]^-1/4^'
loop_
    _atom_type_symbol
    _atom_type_description
    _atom_type_scat_dispersion_real
    _atom_type_scat_dispersion_imag
    _atom_type_scat_source
    'C' 'C' 0.0033 0.0016
                         'International Tables Vol C Tables 4.2.6.8 and 6.1.1.4'
    'H' 'H' 0.0000 0.0000
                         'International Tables Vol C Tables 4.2.6.8 and 6.1.1.4'
    'N' 'N' 0.0061 0.0033
                         'International Tables Vol C Tables 4.2.6.8 and 6.1.1.4'
    'O' 'O' 0.0106 0.0060
                         'International Tables Vol C Tables 4.2.6.8 and 6.1.1.4'
_computing_data_collection     'APEX2 (Bruker, 2002)'
_computing_cell_refinement     'SAINT (Bruker, 2002)'
_computing_data_reduction     'SAINT (Bruker, 2002)'
_computing_structure_solution     'SHELXS97 (Sheldrick, 2008)'
_computing_structure_refinement     'SHELXL97 (Sheldrick, 2008)'
_computing_molecular_graphics     'SHELXTL (Sheldrick, 2008)'
_computing_publication_material     'SHELXTL (Sheldrick, 2008)'
loop_
    _atom_site_type_symbol
    _atom_site_label
    _atom_site_fract_x
    _atom_site_fract_y
    _atom_site_fract_z
    _atom_site_U_iso_or_equiv
    _atom_site_adp_type
    _atom_site_calc_flag
    _atom_site_refinement_flags
    _atom_site_occupancy
    _atom_site_symmetry_multiplicity
    _atom_site_disorder_assembly
    _atom_site_disorder_group
    C C1 0.2687(8) -0.0915(2) 0.4400(2) 0.1201(10) Uani d U 1 1 . .
    H H1A 0.1208 -0.1263 0.4219 0.180 Uiso calc R 1 1 . .
    H H1B 0.2004 -0.0549 0.4823 0.180 Uiso calc R 1 1 . .
    H H1C 0.4242 -0.1182 0.4705 0.180 Uiso calc R 1 1 . .
    C C2 0.3650(6) -0.05220(16) 0.35330(19) 0.0954(8) Uani d U 1 1 . .
    C C3 0.2589(7) 0.01687(16) 0.3251(2) 0.1062(9) Uani d . 1 1 . .
    H H3 0.1250 0.0398 0.3601 0.127 Uiso calc R 1 1 . .
    C C4 0.3451(6) 0.05290(14) 0.24691(19) 0.0924(8) Uani d . 1 1 . .
    H H4 0.2715 0.0999 0.2307 0.111 Uiso calc R 1 1 . .
    C C5 0.5404(5) 0.02009(12) 0.19193(16) 0.0740(6) Uani d . 1 1 . .
    C C6 0.6416(6) -0.05037(14) 0.21981(19) 0.0953(8) Uani d . 1 1 . .
    H H6 0.7713 -0.0744 0.1842 0.114 Uiso calc R 1 1 . .
    C C7 0.5541(7) -0.08526(15) 0.2988(2) 0.1009(9) Uani d . 1 1 . .
    H H7 0.6256 -0.1324 0.3153 0.121 Uiso calc R 1 1 . .
    C C9 0.6075(5) 0.11983(12) 0.06603(15) 0.0713(6) Uani d . 1 1 . .
    C C10 0.4199(5) 0.17670(12) 0.09614(16) 0.0777(7) Uani d . 1 1 . .
    C C11 0.7662(5) 0.13621(14) -0.01789(17) 0.0829(7) Uani d . 1 1 A .
    C C12 0.741(3) 0.2242(6) -0.1547(6) 0.109(3) Uani d PDU 0.385(10) 1 A 1
    H H12A 0.5727 0.2456 -0.1863 0.131 Uiso calc PR 0.385(10) 1 A 1
    H H12B 0.8083 0.1828 -0.1912 0.131 Uiso calc PR 0.385(10) 1 A 1
    C C13 0.965(3) 0.2823(9) -0.1321(9) 0.136(4) Uani d PDU 0.385(10) 1 A 1
    H H13A 0.8843 0.3244 -0.1017 0.204 Uiso calc PR 0.385(10) 1 A 1
    H H13B 1.0425 0.2987 -0.1890 0.204 Uiso calc PR 0.385(10) 1 A 1
    H H13C 1.1117 0.2608 -0.0911 0.204 Uiso calc PR 0.385(10) 1 A 1
    C C15 0.6509(5) 0.05304(12) 0.10882(16) 0.0755(6) Uani d . 1 1 . .
    H H15 0.7755 0.0220 0.0796 0.091 Uiso calc R 1 1 . .
    C C12' 0.8890(16) 0.2220(4) -0.1310(5) 0.0961(19) Uani d PDU 0.615(10) 1 A 2
    H H12C 1.0818 0.2271 -0.1053 0.115 Uiso calc PR 0.615(10) 1 A 2
    H H12D 0.8819 0.1840 -0.1797 0.115 Uiso calc PR 0.615(10) 1 A 2
    C C13' 0.780(2) 0.2953(3) -0.1689(5) 0.119(2) Uani d PDU 0.615(10) 1 A 2
    H H13D 0.5833 0.2904 -0.1879 0.178 Uiso calc PR 0.615(10) 1 A 2
    H H13E 0.8814 0.3094 -0.2220 0.178 Uiso calc PR 0.615(10) 1 A 2
    H H13F 0.8040 0.3331 -0.1212 0.178 Uiso calc PR 0.615(10) 1 A 2
    N N1 0.2704(6) 0.22244(13) 0.11968(17) 0.1036(8) Uani d . 1 1 . .
    O O1 0.9398(5) 0.09507(11) -0.04727(14) 0.1101(7) Uani d . 1 1 . .
    O O2 0.6971(4) 0.20214(10) -0.05566(13) 0.1045(7) Uani d DU 1 1 . .
loop_
    _atom_site_aniso_label
    _atom_site_aniso_U_11
    _atom_site_aniso_U_22
    _atom_site_aniso_U_33
    _atom_site_aniso_U_12
    _atom_site_aniso_U_13
    _atom_site_aniso_U_23
    C1 0.1351(17) 0.1184(17) 0.1087(15) -0.0055(14) 0.0237(13) 0.0261(13)
    C2 0.1080(15) 0.0895(14) 0.0898(13) -0.0069(12) 0.0141(12) 0.0126(11)
    C3 0.123(2) 0.094(2) 0.108(2) 0.0117(16) 0.0474(17) 0.0159(15)
    C4 0.1092(18) 0.0723(15) 0.0990(17) 0.0114(13) 0.0320(14) 0.0128(13)
    C5 0.0863(14) 0.0615(12) 0.0751(13) -0.0038(10) 0.0114(11) 0.0015(10)
    C6 0.120(2) 0.0713(15) 0.0974(18) 0.0148(13) 0.0271(15) 0.0122(13)
    C7 0.131(2) 0.0749(16) 0.0985(18) 0.0101(14) 0.0183(16) 0.0203(14)
    C9 0.0841(13) 0.0612(12) 0.0695(12) -0.0036(10) 0.0120(10) -0.0005(9)
    C10 0.0975(15) 0.0600(12) 0.0769(14) -0.0010(11) 0.0151(11) 0.0059(10)
    C11 0.1033(17) 0.0688(14) 0.0783(14) 0.0001(12) 0.0191(12) 0.0043(11)
    C12 0.134(8) 0.096(6) 0.099(6) 0.016(6) 0.017(5) 0.014(4)
    C13 0.137(8) 0.144(10) 0.132(8) -0.025(8) 0.044(7) -0.004(7)
    C15 0.0883(14) 0.0631(13) 0.0762(13) 0.0012(10) 0.0137(11) -0.0020(10)
    C12' 0.104(4) 0.097(4) 0.090(4) 0.011(4) 0.031(3) 0.026(3)
    C13' 0.151(6) 0.101(4) 0.109(4) 0.011(4) 0.042(4) 0.037(3)
    N1 0.1314(19) 0.0732(14) 0.1099(17) 0.0159(12) 0.0344(14) 0.0056(12)
    O1 0.1454(17) 0.0902(13) 0.1006(13) 0.0211(11) 0.0524(12) 0.0065(10)
    O2 0.1456(16) 0.0791(12) 0.0937(13) 0.0125(10) 0.0435(11) 0.0220(9)
_geom_special_details
;
All e.s.d.'s (except the e.s.d. in the dihedral angle between two l.s. planes)
are estimated using the full covariance matrix. The cell e.s.d.'s are taken
into account individually in the estimation of e.s.d.'s in distances, angles
and torsion angles; correlations between e.s.d.'s in cell parameters are only
used when they are defined by crystal symmetry. An approximate (isotropic)
treatment of cell e.s.d.'s is used for estimating e.s.d.'s involving l.s.
planes.
;
loop_
    _geom_bond_atom_site_label_1
    _geom_bond_atom_site_label_2
    _geom_bond_site_symmetry_2
    _geom_bond_distance
    _geom_bond_publ_flag
    C1 C2 . 1.519(4) ?
    C1 H1A . 0.9600 ?
    C1 H1B . 0.9600 ?
    C1 H1C . 0.9600 ?
    C2 C7 . 1.363(4) ?
    C2 C3 . 1.379(4) ?
    C3 C4 . 1.374(4) ?
    C3 H3 . 0.9300 ?
    C4 C5 . 1.385(3) ?
    C4 H4 . 0.9300 ?
    C5 C6 . 1.392(3) ?
    C5 C15 . 1.453(3) ?
    C6 C7 . 1.376(4) ?
    C6 H6 . 0.9300 ?
    C7 H7 . 0.9300 ?
    C9 C15 . 1.346(3) ?
    C9 C10 . 1.435(3) ?
    C9 C11 . 1.488(3) ?
    C10 N1 . 1.147(3) ?
    C11 O1 . 1.201(3) ?
    C11 O2 . 1.324(3) ?
    C12 O2 . 1.496(8) ?
    C12 C13 . 1.507(6) ?
    C12 H12A . 0.9700 ?
    C12 H12B . 0.9700 ?
    C13 H13A . 0.9600 ?
    C13 H13B . 0.9600 ?
    C13 H13C . 0.9600 ?
    C15 H15 . 0.9300 ?
    C12' C13' . 1.492(5) ?
    C12' O2 . 1.500(5) ?
    C12' H12C . 0.9700 ?
    C12' H12D . 0.9700 ?
    C13' H13D . 0.9600 ?
    C13' H13E . 0.9600 ?
    C13' H13F . 0.9600 ?
loop_
    _geom_angle_atom_site_label_1
    _geom_angle_atom_site_label_2
    _geom_angle_atom_site_label_3
    _geom_angle_site_symmetry_1
    _geom_angle_site_symmetry_3
    _geom_angle
    _geom_angle_publ_flag
    C2 C1 H1A . . 109.5 ?
    C2 C1 H1B . . 109.5 ?
    H1A C1 H1B . . 109.5 ?
    C2 C1 H1C . . 109.5 ?
    H1A C1 H1C . . 109.5 ?
    H1B C1 H1C . . 109.5 ?
    C7 C2 C3 . . 117.4(2) ?
    C7 C2 C1 . . 120.9(3) ?
    C3 C2 C1 . . 121.6(3) ?
    C4 C3 C2 . . 122.0(3) ?
    C4 C3 H3 . . 119.0 ?
    C2 C3 H3 . . 119.0 ?
    C3 C4 C5 . . 120.8(2) ?
    C3 C4 H4 . . 119.6 ?
    C5 C4 H4 . . 119.6 ?
    C4 C5 C6 . . 116.7(2) ?
    C4 C5 C15 . . 125.9(2) ?
    C6 C5 C15 . . 117.4(2) ?
    C7 C6 C5 . . 121.5(2) ?
    C7 C6 H6 . . 119.2 ?
    C5 C6 H6 . . 119.2 ?
    C2 C7 C6 . . 121.4(3) ?
    C2 C7 H7 . . 119.3 ?
    C6 C7 H7 . . 119.3 ?
    C15 C9 C10 . . 124.5(2) ?
    C15 C9 C11 . . 117.9(2) ?
    C10 C9 C11 . . 117.57(19) ?
    N1 C10 C9 . . 179.5(3) ?
    O1 C11 O2 . . 123.8(2) ?
    O1 C11 C9 . . 124.1(2) ?
    O2 C11 C9 . . 112.1(2) ?
    O2 C12 C13 . . 96.8(8) ?
    O2 C12 H12A . . 112.4 ?
    C13 C12 H12A . . 112.4 ?
    O2 C12 H12B . . 112.4 ?
    C13 C12 H12B . . 112.4 ?
    H12A C12 H12B . . 110.0 ?
    C9 C15 C5 . . 132.4(2) ?
    C9 C15 H15 . . 113.8 ?
    C5 C15 H15 . . 113.8 ?
    C13' C12' O2 . . 104.6(4) ?
    C13' C12' H12C . . 110.8 ?
    O2 C12' H12C . . 110.8 ?
    C13' C12' H12D . . 110.8 ?
    O2 C12' H12D . . 110.8 ?
    H12C C12' H12D . . 108.9 ?
    C12' C13' H13D . . 109.5 ?
    C12' C13' H13E . . 109.5 ?
    H13D C13' H13E . . 109.5 ?
    C12' C13' H13F . . 109.5 ?
    H13D C13' H13F . . 109.5 ?
    H13E C13' H13F . . 109.5 ?
    C11 O2 C12 . . 124.9(6) ?
    C11 O2 C12' . . 110.8(3) ?
loop_
    _geom_torsion_atom_site_label_1
    _geom_torsion_atom_site_label_2
    _geom_torsion_atom_site_label_3
    _geom_torsion_atom_site_label_4
    _geom_torsion_site_symmetry_1
    _geom_torsion_site_symmetry_2
    _geom_torsion_site_symmetry_3
    _geom_torsion_site_symmetry_4
    _geom_torsion
    _geom_torsion_publ_flag
    C7 C2 C3 C4 . . . . -2.1(5) ?
    C1 C2 C3 C4 . . . . 179.9(3) ?
    C2 C3 C4 C5 . . . . 1.2(5) ?
    C3 C4 C5 C6 . . . . 0.2(4) ?
    C3 C4 C5 C15 . . . . -178.9(3) ?
    C4 C5 C6 C7 . . . . -0.7(4) ?
    C15 C5 C6 C7 . . . . 178.5(2) ?
    C3 C2 C7 C6 . . . . 1.6(5) ?
    C1 C2 C7 C6 . . . . 179.6(3) ?
    C5 C6 C7 C2 . . . . -0.2(5) ?
    C15 C9 C11 O1 . . . . -3.5(4) ?
    C10 C9 C11 O1 . . . . 176.0(2) ?
    C15 C9 C11 O2 . . . . 177.5(2) ?
    C10 C9 C11 O2 . . . . -2.9(3) ?
    C10 C9 C15 C5 . . . . -1.5(4) ?
    C11 C9 C15 C5 . . . . 178.0(2) ?
    C4 C5 C15 C9 . . . . 2.2(4) ?
    C6 C5 C15 C9 . . . . -177.0(2) ?
    O1 C11 O2 C12 . . . . 22.4(7) ?
    C9 C11 O2 C12 . . . . -158.7(6) ?
    O1 C11 O2 C12' . . . . -7.2(5) ?
    C9 C11 O2 C12' . . . . 171.8(4) ?
    C13 C12 O2 C11 . . . . -111.6(10) ?
    C13 C12 O2 C12' . . . . -42.2(9) ?
    C13' C12' O2 C11 . . . . 177.9(7) ?
    C13' C12' O2 C12 . . . . 53.2(10) ?
data_global
_journal_date_recd_electronic     2012-12-02
_journal_date_accepted     2013-04-08
_journal_name_full     'Acta Crystallographica, Section E'
_journal_year     2013
_journal_volume     69
_journal_issue      5
_journal_page_first     o748
_journal_page_last     o748
_journal_paper_category     QO
_journal_paper_doi     10.1107/S1600536813009550
_journal_coeditor_code     AA2081
_publ_contact_author
;lin Kong
 Deparment of Chemistry, Anhui University,
 Hefei 230039,
 People's Republic of China
;
_publ_contact_author_email     'kong_lin2009@126.com'
_publ_contact_author_fax     '086 0551 63861279'
_publ_contact_author_phone     '086 0551 65108151'
_publ_section_title
;
Ethyl (<i>E</i>)-2-cyano-3-(4-methylphenyl)acrylate: a second monoclinic
polymorph
;
loop_
    _publ_author_name
    _publ_author_address
    'Chen, Qi-Yu'
;     Deparment of Chemistry, Anhui University
      Hefei 230039
      People's Republic of China
      Key Laboratory of Functional Inorganic Materials
      Chemistry
      Hefei 230039
      People's Republic of China
;
    'Ke, Wen-Dong'
;     Deparment of Chemistry, Anhui University
      Hefei 230039
      People's Republic of China
      Key Laboratory of Functional Inorganic Materials
      Chemistry
      Hefei 230039
      People's Republic of China
;
    'Kong, Lin'
;     Deparment of Chemistry, Anhui University
      Hefei 230039
      People's Republic of China
      Key Laboratory of Functional Inorganic Materials
      Chemistry
      Hefei 230039
      People's Republic of China
;
