# Supplementary material for: Ethyl (E)-2-cyano-3-(4-methyl­phen­yl)acrylate: a second monoclinic polymorph
Source: Acta Crystallogr Sect E Struct Rep Online. 2013 Apr 17;69(Pt 5):o748. doi: 10.1107/S1600536813009550 (PMC3648277; doi:10.1107/S1600536813009550)
Supplement: Supplementary file 3 [file e-69-0o748-Isup3.hkl]

# 
# h,k,l, Fc-squared, Fo-squared, sigma(Fo-squared) and status flag 
# 
data_I
_shelx_title '                                   kong in P2(1)/c' 
_shelx_refln_list_code          4 
_shelx_F_calc_maximum      135.09 
_exptl_crystal_F_000       456.00 
_reflns_d_resolution_high  0.8410 
 
loop_ 
 _symmetry_equiv_pos_as_xyz 
 'x, y, z' 
 '-x, y+1/2, -z+1/2' 
 '-x, -y, -z' 
 'x, -y-1/2, z-1/2' 
 
_cell_length_a     4.7616 
_cell_length_b    17.7989 
_cell_length_c    14.2841 
_cell_angle_alpha  90.000 
_cell_angle_beta   93.802 
_cell_angle_gamma  90.000 
 
_shelx_F_squared_multiplier     1.000 
 
loop_ 
 _refln_index_h 
 _refln_index_k 
 _refln_index_l 
 _refln_F_squared_calc 
 _refln_F_squared_meas 
 _refln_F_squared_sigma 
 _refln_observed_status 
   2   0   0     1044.88      839.41     18.60 o 
   3   0   0      315.17      317.94      4.10 o 
   4   0   0        2.66        1.07      0.40 o 
   1   1   0     2893.49     2835.15     30.20 o 
   2   1   0      153.41      136.58      1.42 o 
   3   1   0        1.95        1.98      0.18 o 
   4   1   0        6.96        6.34      0.25 o 
   5   1   0        0.05       -0.33      0.46 o 
   0   2   0     1483.77     1347.32     19.44 o 
   1   2   0     2371.98     2327.43     46.02 o 
   2   2   0      109.34      132.92      1.40 o 
   3   2   0       27.90       32.44      0.57 o 
   4   2   0        7.85        8.62      0.27 o 
   5   2   0        0.02       -0.26      0.52 o 
   1   3   0      239.77      213.53      2.33 o 
   2   3   0        0.52        2.06      0.25 o 
   3   3   0        3.62        5.99      0.31 o 
   4   3   0        0.10       -0.07      0.15 o 
   5   3   0        0.14        0.15      0.33 o 
   0   4   0      261.52      341.77      4.20 o 
   1   4   0       31.77       25.32      0.35 o 
   2   4   0      216.33      213.83      2.14 o 
   3   4   0        0.83       -0.01      0.08 o 
   4   4   0        2.73        2.79      0.24 o 
   5   4   0        4.54        5.75      0.72 o 
   1   5   0      304.92      278.12      5.84 o 
   2   5   0        2.73        6.03      0.26 o 
   3   5   0       60.05       65.78      0.80 o 
   4   5   0        0.27        0.13      0.11 o 
   5   5   0        0.05       -0.07      0.31 o 
   0   6   0     1574.62     1828.06     22.48 o 
   1   6   0       84.56      101.74      1.19 o 
   2   6   0        1.06        2.92      0.13 o 
   3   6   0       63.23       55.34      1.71 o 
   4   6   0        5.54        5.23      0.32 o 
   5   6   0        0.22       -0.13      0.46 o 
   1   7   0      139.59      157.15      1.79 o 
   2   7   0        0.39        1.71      0.10 o 
   3   7   0       11.14       15.25      0.48 o 
   4   7   0        0.19       -0.03      0.20 o 
   5   7   0        0.16        0.07      0.37 o 
   0   8   0      767.29      811.58      9.91 o 
   1   8   0      317.98      339.00      3.29 o 
   2   8   0       10.22        7.06      0.38 o 
   3   8   0       63.95       62.17      1.27 o 
   4   8   0       22.96       21.73      0.58 o 
   5   8   0        0.04        0.19      0.31 o 
   1   9   0      114.35       94.43      1.03 o 
   2   9   0       54.49       51.68      0.78 o 
   3   9   0       34.27       29.91      0.76 o 
   4   9   0       31.80       29.08      0.74 o 
   5   9   0        1.01        0.90      0.72 o 
   0  10   0      144.06       96.24      1.33 o 
   1  10   0      140.64      145.10      1.50 o 
   2  10   0       10.27       11.93      0.35 o 
   3  10   0       27.64       30.19      0.63 o 
   4  10   0       14.45       17.41      0.68 o 
   1  11   0      116.82      103.14      1.32 o 
   2  11   0       62.61       53.21      0.84 o 
   3  11   0       33.72       29.57      0.65 o 
   4  11   0        2.96        3.54      0.36 o 
   0  12   0      363.92      343.60      4.35 o 
   1  12   0       33.96       40.25      0.68 o 
   2  12   0      128.76      138.90      1.76 o 
   3  12   0       39.44       35.36      0.71 o 
   4  12   0        2.81        1.66      0.27 o 
   1  13   0       67.75       71.31      1.01 o 
   2  13   0       16.43       17.13      0.45 o 
   3  13   0        1.42        1.66      0.25 o 
   4  13   0        0.39        1.24      0.27 o 
   0  14   0        4.99        4.29      0.52 o 
   1  14   0       13.19        8.88      0.33 o 
   2  14   0       47.15       50.09      0.84 o 
   3  14   0        2.61        3.64      0.29 o 
   4  14   0        1.95        2.00      0.32 o 
   1  15   0        0.00       -0.13      0.15 o 
   2  15   0        6.16        6.58      0.34 o 
   3  15   0        1.10        1.23      0.38 o 
   0  16   0        1.36        0.52      0.26 o 
   1  16   0       33.03       30.27      0.72 o 
   2  16   0        0.02       -0.16      0.19 o 
   3  16   0        4.27        5.42      0.58 o 
   1  17   0        7.72        6.83      0.46 o 
   2  17   0        3.18        3.25      0.27 o 
   3  17   0        0.76        0.73      0.25 o 
   0  18   0       12.52       11.58      0.78 o 
   1  18   0        3.39        4.25      0.41 o 
   2  18   0        0.85        1.40      0.27 o 
   1  19   0        7.82        8.47      0.55 o 
   2  19   0        0.56        0.00      0.39 o 
   0  20   0        0.00       -0.13      0.39 o 
   1  20   0        1.56        1.50      0.37 o 
  -5   1   1        0.17       -0.13      0.39 o 
  -4   1   1        4.14        5.98      0.51 o 
  -3   1   1       27.81       32.93      0.66 o 
  -2   1   1      359.00      328.46      2.94 o 
  -1   1   1      333.55      333.21      2.92 o 
   0   1   1     2365.07     2299.93     71.86 o 
   1   1   1      469.75      402.75      3.85 o 
   2   1   1        1.41        1.29      0.17 o 
   3   1   1      136.22      136.78      1.49 o 
   4   1   1       27.74       22.91      0.46 o 
   5   1   1        1.38        0.85      0.46 o 
  -5   2   1        0.20        0.50      0.33 o 
  -4   2   1        0.85        0.25      0.11 o 
  -3   2   1       26.72       21.14      0.61 o 
  -2   2   1        8.10        6.29      0.18 o 
  -1   2   1      314.76      309.33      2.71 o 
   0   2   1       57.01       51.54      0.57 o 
   1   2   1      564.19      619.46      5.36 o 
   2   2   1       18.62       21.40      0.30 o 
   3   2   1        6.57        3.14      0.17 o 
   4   2   1        2.40        3.26      0.20 o 
   5   2   1        0.27       -0.41      0.28 o 
  -5   3   1        3.11        4.31      0.59 o 
  -4   3   1        1.99        0.69      0.17 o 
  -3   3   1       77.85       75.21      1.22 o 
  -2   3   1      416.65      416.09      3.68 o 
  -1   3   1       47.89       53.30      0.52 o 
   0   3   1     4498.68     4436.50    136.08 o 
   1   3   1      236.60      247.17      2.16 o 
   2   3   1       45.35       38.08      0.46 o 
   3   3   1        0.71        0.47      0.11 o 
   4   3   1        2.80        4.84      0.48 o 
   5   3   1        0.02       -0.06      0.31 o 
  -5   4   1        0.57        0.56      0.31 o 
  -4   4   1        2.64        2.15      0.27 o 
  -3   4   1      113.68      111.69      1.15 o 
  -2   4   1       15.42       16.26      0.36 o 
  -1   4   1        3.94        5.08      0.09 o 
   0   4   1      593.68      567.87      4.93 o 
   1   4   1      139.30       87.56      1.39 o 
   2   4   1       64.61       64.66      0.68 o 
   3   4   1       52.63       47.99      0.59 o 
   4   4   1        1.93        1.90      0.26 o 
   5   4   1        2.46        2.32      0.37 o 
  -5   5   1        1.86        1.85      0.41 o 
  -4   5   1        1.94        1.81      0.27 o 
  -3   5   1        2.94        5.75      0.19 o 
  -2   5   1      612.24      623.60      5.98 o 
  -1   5   1      129.47      141.89      1.46 o 
   0   5   1      426.53      404.40      3.52 o 
   1   5   1     2369.33     2374.46     25.09 o 
   2   5   1       17.32        8.43      0.18 o 
   3   5   1        0.11       -0.04      0.14 o 
   4   5   1        1.41        1.50      0.24 o 
   5   5   1        0.77        1.50      0.41 o 
  -5   6   1        1.85        1.62      0.32 o 
  -4   6   1       37.14       30.35      0.96 o 
  -3   6   1       18.19       17.71      0.64 o 
  -2   6   1        2.09        1.53      0.10 o 
  -1   6   1       54.34       69.08      0.75 o 
   0   6   1      678.58      694.55      5.99 o 
   1   6   1        9.13       12.97      0.25 o 
   2   6   1        6.17        7.07      0.25 o 
   3   6   1        0.77        1.28      0.17 o 
   4   6   1        0.81        0.73      0.24 o 
   5   6   1        0.03       -0.33      0.37 o 
  -5   7   1        2.36        1.42      0.36 o 
  -4   7   1        0.01        0.28      0.18 o 
  -3   7   1       33.64       30.97      0.69 o 
  -2   7   1       67.64       78.32      1.06 o 
  -1   7   1      320.41      294.03      2.88 o 
   0   7   1      159.14      124.49      1.15 o 
   1   7   1        0.46        0.86      0.09 o 
   2   7   1        9.53       11.00      0.60 o 
   3   7   1        9.88       10.42      0.35 o 
   4   7   1        2.42        1.04      0.27 o 
   5   7   1        1.90        1.99      0.46 o 
  -5   8   1        0.02        0.18      0.27 o 
  -4   8   1        0.00        0.13      0.20 o 
  -3   8   1      157.77      140.79      1.81 o 
  -2   8   1       35.82       42.80      0.79 o 
  -1   8   1       21.32       24.00      0.34 o 
   0   8   1      626.96      643.20      5.58 o 
   1   8   1      196.04      193.92      1.92 o 
   2   8   1       65.69       67.94      1.10 o 
   3   8   1       26.53       23.33      0.51 o 
   4   8   1        1.58        1.32      0.27 o 
   5   8   1        1.16       -0.07      0.37 o 
  -5   9   1        0.00        0.13      0.27 o 
  -4   9   1        5.90        6.70      0.39 o 
  -3   9   1       22.51       18.20      0.48 o 
  -2   9   1       11.85       12.74      0.34 o 
  -1   9   1      252.40      206.07      2.10 o 
   0   9   1      311.75      372.15      3.29 o 
   1   9   1        6.16        8.53      0.22 o 
   2   9   1       46.45       48.82      0.75 o 
   3   9   1       37.98       34.25      0.71 o 
   4   9   1        3.40        1.29      0.28 o 
   5   9   1        0.03        0.52      0.39 o 
  -4  10   1        0.26        0.85      0.41 o 
  -3  10   1        0.43        1.62      0.22 o 
  -2  10   1       32.73       26.80      0.53 o 
  -1  10   1        6.42        8.43      0.22 o 
   0  10   1      332.63      388.76      3.44 o 
   1  10   1      374.38      427.30      4.13 o 
   2  10   1       36.41       37.31      0.65 o 
   3  10   1        8.12        8.95      0.74 o 
   4  10   1       16.34       18.40      0.60 o 
  -4  11   1        1.59        1.04      0.26 o 
  -3  11   1        0.95        1.36      0.24 o 
  -2  11   1      142.16      131.68      1.69 o 
  -1  11   1        8.99        8.78      0.30 o 
   0  11   1       77.33       81.44      0.83 o 
   1  11   1       38.36       36.71      0.60 o 
   2  11   1      159.15      143.92      1.77 o 
   3  11   1        1.21        0.13      0.19 o 
   4  11   1        1.48        0.46      0.27 o 
  -4  12   1        0.98        0.43      0.22 o 
  -3  12   1        4.91        7.25      0.38 o 
  -2  12   1        2.36        1.73      0.21 o 
  -1  12   1       11.34        8.97      0.30 o 
   0  12   1       39.59       48.40      0.56 o 
   1  12   1       44.99       50.10      0.76 o 
   2  12   1       15.44       18.95      0.48 o 
   3  12   1       14.79       15.05      0.51 o 
   4  12   1        0.27        0.86      0.27 o 
  -4  13   1        1.60        1.40      0.27 o 
  -3  13   1        9.21        7.95      0.40 o 
  -2  13   1        0.41        0.10      0.18 o 
  -1  13   1       95.32       93.90      1.25 o 
   0  13   1       28.45       32.71      0.44 o 
   1  13   1        8.10        7.74      0.45 o 
   2  13   1        6.88        7.93      0.34 o 
   3  13   1        1.07        2.18      0.25 o 
   4  13   1        0.24        0.27      0.24 o 
  -4  14   1        0.68        0.70      0.24 o 
  -3  14   1        2.34        2.52      0.34 o 
  -2  14   1       23.86       24.02      0.58 o 
  -1  14   1       72.98       72.42      1.04 o 
   0  14   1        2.27        3.35      0.23 o 
   1  14   1       12.26       12.89      0.37 o 
   2  14   1       43.20       47.51      0.84 o 
   3  14   1        3.89        4.29      0.39 o 
   4  14   1        1.73        2.79      0.36 o 
  -3  15   1        0.11       -0.14      0.21 o 
  -2  15   1       25.24       28.55      0.65 o 
  -1  15   1       21.21       20.80      0.52 o 
   0  15   1        1.65        0.83      0.22 o 
   1  15   1        0.45        0.00      0.19 o 
   2  15   1       18.09       14.75      0.45 o 
   3  15   1        0.43        0.10      0.23 o 
  -3  16   1        4.02        7.37      0.38 o 
  -2  16   1        2.51        1.89      0.24 o 
  -1  16   1       42.17       43.65      1.26 o 
   0  16   1        0.21        0.07      0.18 o 
   1  16   1       12.83       11.41      0.37 o 
   2  16   1        3.91        3.51      0.27 o 
   3  16   1        0.34        0.49      0.24 o 
  -3  17   1        3.40        3.33      0.32 o 
  -2  17   1        0.00        0.01      0.21 o 
  -1  17   1       14.43       12.43      0.59 o 
   0  17   1        6.53        5.42      0.41 o 
   1  17   1       21.51       24.49      0.78 o 
   2  17   1        3.39        2.88      0.27 o 
   3  17   1        0.00       -0.10      0.21 o 
  -2  18   1        0.71        1.06      0.24 o 
  -1  18   1        7.75        8.20      0.55 o 
   0  18   1       24.64       26.60      1.30 o 
   1  18   1       11.60       11.26      0.55 o 
   2  18   1        1.93        1.32      0.30 o 
  -2  19   1        0.25       -0.13      0.28 o 
  -1  19   1        0.36        0.46      0.33 o 
   0  19   1        0.00        0.33      0.28 o 
   1  19   1        0.55        0.39      0.28 o 
   2  19   1        0.08       -0.39      0.28 o 
  -1  20   1        2.20        2.24      0.37 o 
   0  20   1       11.48        9.58      1.04 o 
   1  20   1        2.31        1.50      0.37 o 
   0  21   1        0.12        0.07      0.28 o 
  -5   0   2        9.00       14.96      1.04 o 
  -4   0   2        3.55        3.22      0.37 o 
  -3   0   2        1.31        0.79      0.18 o 
  -2   0   2      234.02      274.93      4.35 o 
  -1   0   2     2731.93     2615.81     39.64 o 
   0   0   2        5.92        8.73      0.25 o 
   1   0   2     1118.95     1015.88     16.63 o 
   2   0   2      995.21      972.39     11.88 o 
   3   0   2       19.87       28.60      0.59 o 
   4   0   2        1.57        1.75      0.46 o 
   5   0   2        0.85       -0.26      0.39 o 
  -5   1   2        2.20        3.65      0.51 o 
  -4   1   2        0.59        0.11      0.12 o 
  -3   1   2        1.27        1.09      0.15 o 
  -2   1   2      127.74      159.36      1.66 o 
  -1   1   2       93.80      104.52      1.07 o 
   0   1   2        0.27       -0.08      0.09 o 
   1   1   2     8891.46     9193.86    100.56 o 
   2   1   2      156.26      147.11      1.75 o 
   3   1   2       13.01        8.90      0.37 o 
   4   1   2        7.45        6.75      0.40 o 
   5   1   2        1.06        0.71      0.31 o 
  -5   2   2        0.01       -0.30      0.45 o 
  -4   2   2        1.43        1.74      0.17 o 
  -3   2   2        5.65        6.98      0.22 o 
  -2   2   2      864.06      937.79      8.14 o 
  -1   2   2     2742.02     2681.83     26.52 o 
   0   2   2     3663.63     3604.22     72.18 o 
   1   2   2    18248.85    19373.05    202.21 o 
   2   2   2      312.72      310.59      3.04 o 
   3   2   2       27.89       22.08      0.35 o 
   4   2   2        1.24        0.33      0.20 o 
   5   2   2        0.13        0.59      0.39 o 
  -5   3   2        0.22       -0.09      0.27 o 
  -4   3   2        7.70        8.31      0.37 o 
  -3   3   2       77.39       87.31      0.94 o 
  -2   3   2       86.97       80.76      0.82 o 
  -1   3   2      915.61      958.43      8.29 o 
   0   3   2     4008.46     3822.98     73.62 o 
   1   3   2     7028.50     6937.44     61.14 o 
   2   3   2       93.04       98.59      0.97 o 
   3   3   2        0.04        2.01      0.16 o 
   4   3   2       13.67       16.61      0.69 o 
   5   3   2        0.10        0.19      0.31 o 
  -5   4   2        1.94        2.07      0.32 o 
  -4   4   2        0.04       -0.16      0.17 o 
  -3   4   2       30.09       29.03      0.43 o 
  -2   4   2        7.81        6.70      0.18 o 
  -1   4   2      152.61      161.07      1.46 o 
   0   4   2     4466.23     4353.63     81.54 o 
   1   4   2       48.19       73.22      0.71 o 
   2   4   2        5.63        5.21      0.15 o 
   3   4   2        3.47        2.32      0.13 o 
   4   4   2        4.82        3.93      0.41 o 
   5   4   2        0.01       -0.04      0.31 o 
  -5   5   2        3.84        4.24      0.40 o 
  -4   5   2       10.15       10.53      0.40 o 
  -3   5   2       47.88       57.97      0.76 o 
  -2   5   2      320.30      295.99      2.67 o 
  -1   5   2       11.05       12.26      0.17 o 
   0   5   2       79.97       65.98      0.64 o 
   1   5   2      803.59      790.40      6.86 o 
   2   5   2        2.55        4.48      0.16 o 
   3   5   2        2.34        1.56      0.14 o 
   4   5   2        5.20        4.68      0.46 o 
   5   5   2        0.48       -0.28      0.31 o 
  -5   6   2        0.33        0.69      0.30 o 
  -4   6   2        5.64        5.63      0.33 o 
  -3   6   2        4.07        4.46      0.29 o 
  -2   6   2      195.59      231.03      2.32 o 
  -1   6   2      387.42      412.87      4.01 o 
   0   6   2       13.10       16.46      0.21 o 
   1   6   2      465.43      407.18      5.08 o 
   2   6   2       79.27       75.89      0.77 o 
   3   6   2        0.98        2.05      0.16 o 
   4   6   2        0.83        0.85      0.31 o 
   5   6   2        2.61        2.76      0.46 o 
  -5   7   2        2.09        2.66      0.34 o 
  -4   7   2        2.35        3.44      0.34 o 
  -3   7   2       43.02       44.40      0.76 o 
  -2   7   2       98.55       83.19      0.96 o 
  -1   7   2        2.48        2.46      0.09 o 
   0   7   2       18.15       25.71      0.32 o 
   1   7   2        1.45        1.33      0.11 o 
   2   7   2      260.82      250.33      2.27 o 
   3   7   2       25.75       30.48      0.58 o 
   4   7   2       16.16       17.34      1.76 o 
   5   7   2        2.23        2.55      0.46 o 
  -5   8   2        0.20        0.13      0.30 o 
  -4   8   2        1.37        1.17      0.24 o 
  -3   8   2        1.31        1.84      0.21 o 
  -2   8   2        0.94        0.46      0.13 o 
  -1   8   2       77.63       61.16      0.72 o 
   0   8   2      296.74      283.67      2.51 o 
   1   8   2        0.39        0.04      0.09 o 
   2   8   2        1.59        3.16      0.19 o 
   3   8   2       26.52       23.62      0.51 o 
   4   8   2       21.88       21.67      0.91 o 
   5   8   2        4.78        4.87      0.55 o 
  -5   9   2        0.62        1.04      0.30 o 
  -4   9   2        2.59        1.91      0.26 o 
  -3   9   2        9.30       10.02      0.45 o 
  -2   9   2       11.42        7.42      0.29 o 
  -1   9   2        4.84        3.68      0.18 o 
   0   9   2       90.40       86.75      0.86 o 
   1   9   2        0.62        0.36      0.06 o 
   2   9   2        0.40        0.20      0.13 o 
   3   9   2       24.89       26.49      0.58 o 
   4   9   2        0.78        0.77      0.27 o 
   5   9   2        0.05        0.72      0.41 o 
  -4  10   2        0.35        0.10      0.33 o 
  -3  10   2      135.37      126.53      1.69 o 
  -2  10   2       48.50       47.64      0.76 o 
  -1  10   2      197.68      200.46      2.05 o 
   0  10   2      325.57      322.08      2.88 o 
   1  10   2      253.01      261.42      2.59 o 
   2  10   2       18.43       23.53      0.71 o 
   3  10   2       19.08       22.84      0.60 o 
   4  10   2       12.54        9.58      0.47 o 
  -4  11   2        1.71        1.08      0.24 o 
  -3  11   2       26.49       23.63      0.58 o 
  -2  11   2       15.69       12.99      0.39 o 
  -1  11   2        3.79        4.01      0.23 o 
   0  11   2       93.48       92.89      0.94 o 
   1  11   2       31.05       27.59      0.41 o 
   2  11   2       24.08       24.90      0.59 o 
   3  11   2        0.95        0.38      0.17 o 
   4  11   2        0.60        0.34      0.26 o 
  -4  12   2        2.56        2.20      0.27 o 
  -3  12   2       83.96       82.57      1.23 o 
  -2  12   2       45.87       41.94      0.75 o 
  -1  12   2       12.55       15.75      0.39 o 
   0  12   2        2.85        2.04      0.16 o 
   1  12   2       23.99       23.35      0.47 o 
   2  12   2       62.28       67.62      1.13 o 
   3  12   2       23.28       22.55      0.55 o 
   4  12   2        0.02        0.33      0.24 o 
  -4  13   2        3.36        1.99      0.28 o 
  -3  13   2       20.78       22.37      0.58 o 
  -2  13   2      119.09      117.56      2.33 o 
  -1  13   2      112.86      112.91      1.46 o 
   0  13   2        2.01        1.16      0.11 o 
   1  13   2        6.08        5.94      0.27 o 
   2  13   2       14.93       17.29      0.45 o 
   3  13   2        6.06        9.66      0.38 o 
   4  13   2        0.03        0.14      0.27 o 
  -4  14   2        3.41        2.63      0.32 o 
  -3  14   2        6.54        7.73      0.43 o 
  -2  14   2       16.95       15.50      0.50 o 
  -1  14   2       36.05       32.51      0.62 o 
   0  14   2        0.06        0.35      0.15 o 
   1  14   2       31.58       34.27      0.60 o 
   2  14   2       18.28       18.82      0.50 o 
   3  14   2        2.37        1.65      0.28 o 
   4  14   2        0.05        0.30      0.27 o 
  -3  15   2       19.73       18.28      0.58 o 
  -2  15   2       28.98       31.82      0.68 o 
  -1  15   2        0.15       -0.21      0.14 o 
   0  15   2       43.05       41.38      1.01 o 
   1  15   2        5.84        5.93      0.27 o 
   2  15   2       11.55        8.92      0.37 o 
   3  15   2        0.68        0.47      0.24 o 
  -3  16   2        4.22        4.34      0.33 o 
  -2  16   2        1.79        1.85      0.26 o 
  -1  16   2       64.35       65.38      1.45 o 
   0  16   2        0.50        0.26      0.28 o 
   1  16   2        0.67        0.30      0.21 o 
   2  16   2        0.19        0.39      0.20 o 
   3  16   2        0.05        0.31      0.26 o 
  -3  17   2        8.78       11.54      0.47 o 
  -2  17   2       31.91       36.82      0.76 o 
  -1  17   2        2.93        2.09      0.31 o 
   0  17   2        4.49        5.70      0.78 o 
   1  17   2        0.00       -0.28      0.18 o 
   2  17   2        7.81        7.14      0.34 o 
   3  17   2        0.00       -0.17      0.29 o 
  -2  18   2       31.16       34.67      0.83 o 
  -1  18   2        5.52        4.89      0.41 o 
   0  18   2        4.84        6.71      0.46 o 
   1  18   2        0.04       -0.21      0.39 o 
   2  18   2        0.35        0.21      0.21 o 
  -2  19   2        0.13        0.48      0.24 o 
  -1  19   2       18.78       16.39      0.72 o 
   0  19   2       17.78       20.11      0.74 o 
   1  19   2        0.14       -0.13      0.28 o 
   2  19   2        0.02       -0.26      0.28 o 
  -1  20   2        0.42        0.13      0.28 o 
   0  20   2        0.54        0.46      0.28 o 
   1  20   2        9.14       10.47      0.64 o 
   0  21   2        2.96        3.84      0.46 o 
  -5   1   3       10.76       13.15      0.48 o 
  -4   1   3        0.05       -0.10      0.09 o 
  -3   1   3       28.72       29.46      0.49 o 
  -2   1   3        0.41       -0.12      0.08 o 
  -1   1   3      983.51      979.24      9.29 o 
   0   1   3     1041.96      991.21      9.49 o 
   1   1   3        3.76        6.16      0.69 o 
   2   1   3      115.69      139.08      1.59 o 
   3   1   3        0.42        0.09      0.08 o 
   4   1   3        2.51        4.57      0.30 o 
   5   1   3        1.06        0.91      0.46 o 
  -5   2   3        5.38        5.68      0.37 o 
  -4   2   3        9.59       10.06      0.30 o 
  -3   2   3        9.56        9.46      0.24 o 
  -2   2   3      161.89      181.30      1.70 o 
  -1   2   3      169.67      177.65      1.61 o 
   0   2   3       59.04       65.29      0.62 o 
   1   2   3     3359.11     3548.99     33.66 o 
   2   2   3      109.65       92.12      0.92 o 
   3   2   3        0.80        0.68      0.12 o 
   4   2   3       14.09       15.52      0.45 o 
   5   2   3        2.02        1.32      0.46 o 
  -5   3   3        0.35       -0.18      0.46 o 
  -4   3   3        9.40        7.60      0.43 o 
  -3   3   3       29.08       32.71      0.47 o 
  -2   3   3        1.44        0.27      0.07 o 
  -1   3   3      666.69      592.55      5.15 o 
   0   3   3      517.45      498.16      6.10 o 
   1   3   3     1503.95     1555.23     13.47 o 
   2   3   3       93.19       86.83      0.86 o 
   3   3   3        4.37        4.58      0.17 o 
   4   3   3        0.01        0.15      0.25 o 
   5   3   3        0.01       -0.47      0.31 o 
  -5   4   3        4.47        4.29      0.37 o 
  -4   4   3        0.02        0.10      0.20 o 
  -3   4   3       86.18       68.15      0.78 o 
  -2   4   3        0.05        0.09      0.09 o 
  -1   4   3      881.65      942.85      8.14 o 
   0   4   3      131.39      135.45      1.76 o 
   1   4   3      140.89      144.64      1.31 o 
   2   4   3       90.82      118.62      1.15 o 
   3   4   3        5.49        4.28      0.19 o 
   4   4   3        7.99        7.23      0.50 o 
   5   4   3        0.76        0.46      0.37 o 
  -5   5   3        0.46        0.20      0.24 o 
  -4   5   3        0.08        0.70      0.30 o 
  -3   5   3       24.62       19.90      0.38 o 
  -2   5   3     1687.96     1802.15     15.57 o 
  -1   5   3      530.47      570.25      5.45 o 
   0   5   3      358.27      346.63      3.04 o 
   1   5   3       63.08       60.30      0.61 o 
   2   5   3        1.14        2.50      0.28 o 
   3   5   3        0.64        1.28      0.15 o 
   4   5   3        2.60        1.96      0.37 o 
   5   5   3        0.03        0.13      0.39 o 
  -5   6   3        1.12        0.41      0.24 o 
  -4   6   3       14.91       11.94      0.46 o 
  -3   6   3        1.04        1.02      0.17 o 
  -2   6   3      134.21      136.09      1.31 o 
  -1   6   3      297.25      333.52      2.96 o 
   0   6   3        0.00       -0.02      0.05 o 
   1   6   3       90.97       88.20      0.86 o 
   2   6   3       24.88       16.79      0.48 o 
   3   6   3        1.06        1.95      0.17 o 
   4   6   3        0.02        0.00      0.52 o 
   5   6   3        0.47        0.75      0.41 o 
  -5   7   3        0.48        0.59      0.32 o 
  -4   7   3        0.26       -0.07      0.21 o 
  -3   7   3        4.99        5.59      0.30 o 
  -2   7   3      329.36      314.50      3.16 o 
  -1   7   3      269.73      253.83      2.28 o 
   0   7   3       44.99       54.00      0.70 o 
   1   7   3      704.52      725.23      6.29 o 
   2   7   3      270.38      248.67      2.26 o 
   3   7   3        0.13        0.20      0.23 o 
   4   7   3        0.76       -0.33      0.28 o 
   5   7   3        0.21        1.33      0.41 o 
  -5   8   3        1.48        1.50      0.29 o 
  -4   8   3        5.70        4.48      0.33 o 
  -3   8   3       18.76       16.07      0.54 o 
  -2   8   3        9.52        8.59      0.25 o 
  -1   8   3        5.86        6.23      0.14 o 
   0   8   3      234.29      242.09      2.38 o 
   1   8   3      269.79      297.25      2.91 o 
   2   8   3        0.73        0.56      0.09 o 
   3   8   3        2.91        2.09      0.31 o 
   4   8   3        0.42       -0.04      0.31 o 
   5   8   3        0.17        0.91      0.59 o 
  -5   9   3        0.16        0.95      0.30 o 
  -4   9   3       15.24       15.62      0.50 o 
  -3   9   3        6.79        5.01      0.30 o 
  -2   9   3       15.21       11.90      0.35 o 
  -1   9   3      222.28      192.55      1.78 o 
   0   9   3       41.56       49.70      0.55 o 
   1   9   3       79.58       65.44      0.74 o 
   2   9   3        9.52       10.45      0.30 o 
   3   9   3       40.09       41.92      0.86 o 
   4   9   3        7.08        4.94      0.50 o 
  -4  10   3        0.03       -0.09      0.21 o 
  -3  10   3        0.00       -0.03      0.20 o 
  -2  10   3       53.87       57.74      0.89 o 
  -1  10   3       63.94       73.49      0.86 o 
   0  10   3        1.58        1.50      0.11 o 
   1  10   3        1.56        2.30      0.13 o 
   2  10   3       10.47        8.76      0.32 o 
   3  10   3       33.81       35.82      0.78 o 
   4  10   3        1.02        0.59      0.37 o 
  -4  11   3        0.46        0.10      0.21 o 
  -3  11   3       50.56       50.82      0.89 o 
  -2  11   3       22.58       19.33      0.47 o 
  -1  11   3       42.50       42.65      0.68 o 
   0  11   3       46.07       33.22      0.42 o 
   1  11   3        4.74        4.40      0.37 o 
   2  11   3       58.19       58.25      0.89 o 
   3  11   3       16.21       15.91      0.53 o 
   4  11   3        0.00       -0.06      0.39 o 
  -4  12   3        0.10       -0.07      0.20 o 
  -3  12   3        0.00       -0.16      0.21 o 
  -2  12   3       33.87       35.04      0.67 o 
  -1  12   3       72.43       79.26      1.07 o 
   0  12   3       44.11       43.83      0.53 o 
   1  12   3       22.29       23.43      0.47 o 
   2  12   3        2.27        2.61      0.26 o 
   3  12   3       10.85       11.48      0.46 o 
   4  12   3        3.30        4.85      0.50 o 
  -4  13   3        0.01        0.03      0.22 o 
  -3  13   3        0.00        0.47      0.23 o 
  -2  13   3        7.05        7.07      0.34 o 
  -1  13   3        3.51        3.11      0.26 o 
   0  13   3       10.05       10.25      0.23 o 
   1  13   3       23.39       26.14      0.53 o 
   2  13   3       11.87       14.36      0.53 o 
   3  13   3        4.01        5.39      0.36 o 
   4  13   3        0.06       -0.26      0.31 o 
  -4  14   3        6.85        7.92      0.44 o 
  -3  14   3        0.04        0.39      0.22 o 
  -2  14   3        2.91        2.05      0.36 o 
  -1  14   3       92.21       95.49      1.30 o 
   0  14   3        9.24        8.93      0.32 o 
   1  14   3       45.99       42.58      0.73 o 
   2  14   3       38.38       36.72      1.02 o 
   3  14   3        0.08        0.02      0.20 o 
   4  14   3        0.01       -0.07      0.37 o 
  -3  15   3        8.45       10.27      0.46 o 
  -2  15   3        8.22        8.67      0.61 o 
  -1  15   3       21.17       21.00      0.56 o 
   0  15   3       41.51       40.63      1.17 o 
   1  15   3        0.26        0.96      0.19 o 
   2  15   3       20.88       22.40      0.55 o 
   3  15   3        2.32        1.99      0.28 o 
  -3  16   3       10.51       10.70      0.46 o 
  -2  16   3       23.69       25.22      0.63 o 
  -1  16   3       20.45       17.72      0.65 o 
   0  16   3       64.19       70.68      1.52 o 
   1  16   3       26.12       25.90      0.86 o 
   2  16   3        5.35        5.13      0.34 o 
   3  16   3        1.13        0.30      0.24 o 
  -3  17   3        0.57        0.57      0.24 o 
  -2  17   3       10.23       12.05      0.48 o 
  -1  17   3       20.76       22.01      0.71 o 
   0  17   3       18.50       17.86      1.37 o 
   1  17   3       16.42       15.84      0.72 o 
   2  17   3        0.20       -0.18      0.18 o 
   3  17   3        0.12       -0.21      0.27 o 
  -2  18   3        0.02        0.51      0.24 o 
  -1  18   3        8.36        6.74      0.50 o 
   0  18   3       13.10       15.05      0.69 o 
   1  18   3        0.88        0.85      0.28 o 
   2  18   3        0.02       -0.10      0.20 o 
  -2  19   3        8.41       10.29      0.51 o 
  -1  19   3        1.78        2.41      0.37 o 
   0  19   3        0.19        0.00      0.28 o 
   1  19   3        1.49        0.65      0.28 o 
   2  19   3        0.06       -0.39      0.28 o 
  -1  20   3        0.00       -0.39      0.28 o 
   0  20   3        0.32        0.52      0.28 o 
   1  20   3        2.28        2.28      0.37 o 
  -5   0   4        3.48        6.21      0.55 o 
  -4   0   4       19.65       22.95      0.91 o 
  -3   0   4        0.32        0.29      0.16 o 
  -2   0   4        7.10        4.91      0.54 o 
  -1   0   4      307.64      252.24      3.18 o 
   0   0   4      824.13      830.24     10.19 o 
   1   0   4      156.43      145.81      4.51 o 
   2   0   4        9.83       12.36      0.49 o 
   3   0   4        5.85        2.58      0.33 o 
   4   0   4        2.90        3.14      0.37 o 
   5   0   4        1.25        1.56      0.52 o 
  -5   1   4       11.32       14.00      0.62 o 
  -4   1   4       12.12       18.49      0.50 o 
  -3   1   4       87.31       83.76      0.94 o 
  -2   1   4       29.74       29.83      0.44 o 
  -1   1   4        0.81        0.32      0.08 o 
   0   1   4       53.39       46.07      0.48 o 
   1   1   4      236.51      263.58      2.55 o 
   2   1   4        2.55        2.21      0.12 o 
   3   1   4       12.29       13.50      0.72 o 
   4   1   4        0.07        0.06      0.19 o 
   5   1   4        0.08        0.35      0.31 o 
  -5   2   4        0.32        0.65      0.26 o 
  -4   2   4        0.54        0.39      0.22 o 
  -3   2   4        7.92        7.35      0.23 o 
  -2   2   4       66.42       76.51      0.81 o 
  -1   2   4      112.85      131.35      1.22 o 
   0   2   4     1724.11     1662.15     14.50 o 
   1   2   4        1.80        4.20      0.10 o 
   2   2   4       28.70       25.00      0.88 o 
   3   2   4        8.21        6.89      0.29 o 
   4   2   4        2.52        2.05      0.26 o 
   5   2   4        0.73        1.04      0.52 o 
  -5   3   4        5.90        5.31      0.37 o 
  -4   3   4       14.24       15.53      0.43 o 
  -3   3   4       39.24       42.57      0.64 o 
  -2   3   4      107.82      155.74      1.50 o 
  -1   3   4     1605.21     1695.40     16.07 o 
   0   3   4       22.43       20.39      0.27 o 
   1   3   4      135.66      130.99      1.20 o 
   2   3   4     1764.13     1615.10     13.96 o 
   3   3   4       55.02       44.91      1.02 o 
   4   3   4        0.05        0.26      0.23 o 
   5   3   4        0.96        0.04      0.31 o 
  -5   4   4        0.72        1.10      0.27 o 
  -4   4   4       21.61       22.21      0.58 o 
  -3   4   4        0.00        0.02      0.09 o 
  -2   4   4      146.67      184.09      1.75 o 
  -1   4   4       85.40       93.32      0.91 o 
   0   4   4     1805.08     1669.45     41.03 o 
   1   4   4      760.34      763.80      6.63 o 
   2   4   4      611.99      586.68      5.14 o 
   3   4   4        7.36        8.17      0.27 o 
   4   4   4        0.01       -0.33      0.28 o 
   5   4   4        0.07        0.46      0.37 o 
  -5   5   4        1.50        1.57      0.29 o 
  -4   5   4        0.77       -0.26      0.20 o 
  -3   5   4        9.35        9.26      0.28 o 
  -2   5   4        2.29        3.37      0.18 o 
  -1   5   4      237.59      187.33      1.71 o 
   0   5   4        5.45        6.08      0.32 o 
   1   5   4     1285.90     1361.70     12.95 o 
   2   5   4      915.03      829.83      7.21 o 
   3   5   4       46.46       40.81      0.65 o 
   4   5   4        3.94        3.72      0.46 o 
   5   5   4        2.14        2.16      0.46 o 
  -5   6   4        0.74        0.48      0.24 o 
  -4   6   4        6.56        7.23      0.40 o 
  -3   6   4        2.84        1.98      0.20 o 
  -2   6   4      568.05      580.80      5.13 o 
  -1   6   4      579.56      616.43      5.39 o 
   0   6   4       19.10       23.49      0.33 o 
   1   6   4      123.07      102.93      0.98 o 
   2   6   4       46.46       30.16      0.40 o 
   3   6   4        0.66        0.40      0.15 o 
   4   6   4        6.82        8.91      0.59 o 
   5   6   4        1.87        2.05      0.46 o 
  -5   7   4        3.00        3.74      0.35 o 
  -4   7   4       10.55       10.86      0.44 o 
  -3   7   4        0.84        0.45      0.17 o 
  -2   7   4      146.08      141.20      1.71 o 
  -1   7   4        0.37        0.15      0.05 o 
   0   7   4       36.06       36.06      0.43 o 
   1   7   4      666.69      702.31      6.10 o 
   2   7   4       15.47       15.00      0.27 o 
   3   7   4        1.76        1.44      0.20 o 
   4   7   4        7.02        7.10      0.55 o 
   5   7   4        1.34        0.98      0.52 o 
  -5   8   4        3.93        4.11      0.37 o 
  -4   8   4        0.14        0.28      0.24 o 
  -3   8   4       45.70       40.34      1.01 o 
  -2   8   4      140.01      141.55      1.56 o 
  -1   8   4      100.80      112.05      1.10 o 
   0   8   4       57.79       58.00      0.67 o 
   1   8   4       12.57       12.95      0.23 o 
   2   8   4       83.02       92.92      1.05 o 
   3   8   4       10.59        8.78      0.38 o 
   4   8   4        0.02       -0.28      0.33 o 
  -5   9   4        0.26       -0.15      0.24 o 
  -4   9   4        6.74        5.05      0.33 o 
  -3   9   4        2.59        2.16      0.25 o 
  -2   9   4        9.13        7.01      0.30 o 
  -1   9   4       13.05        8.29      0.17 o 
   0   9   4      106.42      110.21      1.53 o 
   1   9   4        0.18        0.12      0.06 o 
   2   9   4        7.12       11.42      0.28 o 
   3   9   4       31.62       33.89      0.87 o 
   4   9   4        0.21       -0.04      0.31 o 
  -4  10   4        0.64        0.94      0.22 o 
  -3  10   4        2.79        1.88      0.24 o 
  -2  10   4       63.11       61.86      0.94 o 
  -1  10   4        0.54        1.00      0.12 o 
   0  10   4        0.75        0.73      0.09 o 
   1  10   4        1.02        1.43      0.13 o 
   2  10   4        4.04        6.33      0.27 o 
   3  10   4        1.67        4.86      0.34 o 
   4  10   4        2.31        1.40      0.46 o 
  -4  11   4        0.16       -0.10      0.21 o 
  -3  11   4        0.26       -0.26      0.20 o 
  -2  11   4       73.26       73.56      1.09 o 
  -1  11   4       66.69       64.12      0.80 o 
   0  11   4        6.09        6.02      0.17 o 
   1  11   4        7.15        4.43      0.33 o 
   2  11   4        1.23        1.17      0.16 o 
   3  11   4        0.05        0.09      0.19 o 
   4  11   4        2.31        3.22      0.50 o 
  -4  12   4        1.67        1.31      0.26 o 
  -3  12   4       15.08       12.18      0.56 o 
  -2  12   4       10.54        9.28      0.40 o 
  -1  12   4        1.11        0.54      0.19 o 
   0  12   4        2.33        2.22      0.12 o 
   1  12   4       11.98       10.16      0.34 o 
   2  12   4        0.19        0.10      0.15 o 
   3  12   4        8.27        9.41      0.44 o 
   4  12   4        0.06       -0.07      0.59 o 
  -4  13   4        3.43        3.19      0.33 o 
  -3  13   4       48.91       47.75      0.89 o 
  -2  13   4      239.76      236.30      3.88 o 
  -1  13   4       20.48       19.94      0.47 o 
   0  13   4       11.26       10.82      0.33 o 
   1  13   4       12.25       13.66      0.43 o 
   2  13   4        0.50        0.40      0.16 o 
   3  13   4       10.12       11.02      0.56 o 
   4  13   4        0.07        0.39      0.37 o 
  -4  14   4        0.00        0.30      0.24 o 
  -3  14   4        6.63        4.45      0.34 o 
  -2  14   4        0.00        1.08      0.24 o 
  -1  14   4        4.11        3.60      0.24 o 
   0  14   4        0.57        0.87      0.26 o 
   1  14   4       18.85       17.88      0.45 o 
   2  14   4        0.01       -0.24      0.23 o 
   3  14   4        1.40        1.06      0.31 o 
  -3  15   4        1.03        0.92      0.24 o 
  -2  15   4      112.84      126.02      2.42 o 
  -1  15   4      238.75      244.33      3.43 o 
   0  15   4       64.28       60.16      2.15 o 
   1  15   4        0.46        0.22      0.17 o 
   2  15   4        0.20       -0.17      0.11 o 
   3  15   4        1.37        1.32      0.28 o 
  -3  16   4        2.48        2.42      0.29 o 
  -2  16   4       10.06       14.97      0.50 o 
  -1  16   4        5.06        7.30      0.42 o 
   0  16   4        0.46        0.65      0.28 o 
   1  16   4        1.20        0.30      0.23 o 
   2  16   4        3.31        4.49      0.29 o 
   3  16   4        0.70        0.34      0.32 o 
  -3  17   4        0.72        0.21      0.24 o 
  -2  17   4        3.04        3.19      0.30 o 
  -1  17   4       42.81       44.74      0.92 o 
   0  17   4        8.50        7.89      0.78 o 
   1  17   4        0.01        0.52      0.52 o 
   2  17   4        2.89        2.55      0.27 o 
   3  17   4        0.01       -0.21      0.24 o 
  -2  18   4        1.36        1.82      0.32 o 
  -1  18   4        0.72        0.59      0.28 o 
   0  18   4       18.69       18.18      0.69 o 
   1  18   4        3.26        3.62      0.41 o 
   2  18   4        1.07        1.80      0.41 o 
  -2  19   4        2.91        3.35      0.34 o 
  -1  19   4        0.00       -0.10      0.22 o 
   0  19   4       20.52       24.53      0.87 o 
   1  19   4        4.06        3.87      0.65 o 
   2  19   4        0.98        0.13      0.39 o 
  -1  20   4        0.06       -0.07      0.28 o 
   0  20   4        6.47        5.18      0.46 o 
   1  20   4        1.33        1.52      0.37 o 
  -5   1   5        0.07        0.45      0.34 o 
  -4   1   5       21.47       25.37      0.48 o 
  -3   1   5       17.06       15.90      0.35 o 
  -2   1   5      133.96      133.34      1.60 o 
  -1   1   5      369.58      375.95      3.31 o 
   0   1   5      102.09      100.64      0.95 o 
   1   1   5        0.03        0.00      0.06 o 
   2   1   5       24.07       24.61      0.37 o 
   3   1   5        0.67        1.35      0.20 o 
   4   1   5        1.10        0.41      0.24 o 
   5   1   5        0.99        0.78      0.52 o 
  -5   2   5       16.15       14.95      0.57 o 
  -4   2   5       80.58       79.66      1.25 o 
  -3   2   5        5.08        5.23      0.23 o 
  -2   2   5      113.58      107.17      1.08 o 
  -1   2   5      241.67      242.53      2.41 o 
   0   2   5      863.11      867.89      7.49 o 
   1   2   5      652.35      639.22      5.54 o 
   2   2   5       14.37       13.96      0.38 o 
   3   2   5        1.86        1.53      0.17 o 
   4   2   5        1.25        0.81      0.20 o 
   5   2   5        0.61        0.85      0.37 o 
  -5   3   5        0.26        0.36      0.24 o 
  -4   3   5       14.82       14.05      0.64 o 
  -3   3   5       25.19       21.16      0.38 o 
  -2   3   5      245.79      289.91      2.66 o 
  -1   3   5     2188.25     2336.33     20.63 o 
   0   3   5      371.84      393.39      3.45 o 
   1   3   5       27.73       18.43      0.27 o 
   2   3   5      133.96      126.95      1.22 o 
   3   3   5       26.25       27.73      0.64 o 
   4   3   5        0.12        0.03      0.22 o 
   5   3   5        0.21        0.61      0.41 o 
  -5   4   5        3.13        2.02      0.30 o 
  -4   4   5        3.71        2.78      0.34 o 
  -3   4   5       23.17       23.21      0.39 o 
  -2   4   5        6.59        5.41      0.19 o 
  -1   4   5     1301.63     1598.38     13.80 o 
   0   4   5      106.41      111.23      1.04 o 
   1   4   5        0.35        0.41      0.07 o 
   2   4   5      238.17      272.56      2.47 o 
   3   4   5       18.08       15.84      0.41 o 
   4   4   5        0.11       -0.10      0.22 o 
   5   4   5        0.20        0.39      0.37 o 
  -5   5   5        1.06        1.00      0.30 o 
  -4   5   5       16.46       18.60      0.55 o 
  -3   5   5        0.07        0.08      0.12 o 
  -2   5   5       12.84       12.18      0.24 o 
  -1   5   5      428.64      507.69      4.46 o 
   0   5   5      190.47      159.09      1.73 o 
   1   5   5       11.43       16.82      0.25 o 
   2   5   5      561.73      566.92      5.46 o 
   3   5   5       18.49       14.46      0.44 o 
   4   5   5        0.38        0.13      0.31 o 
   5   5   5        0.06       -0.13      0.52 o 
  -5   6   5        1.81        1.64      0.27 o 
  -4   6   5       10.21        9.57      0.45 o 
  -3   6   5        0.05       -0.17      0.12 o 
  -2   6   5       56.80       55.20      0.64 o 
  -1   6   5        3.86        5.12      0.18 o 
   0   6   5       97.87      106.53      1.48 o 
   1   6   5      304.68      348.49      3.10 o 
   2   6   5       18.41       19.59      0.30 o 
   3   6   5       10.84        8.96      0.36 o 
   4   6   5        3.06        2.93      0.46 o 
   5   6   5        1.56        1.82      0.78 o 
  -5   7   5        0.24        0.36      0.26 o 
  -4   7   5        0.41       -0.16      0.27 o 
  -3   7   5        4.25        3.23      0.26 o 
  -2   7   5        0.22        0.26      0.09 o 
  -1   7   5      300.16      354.88      3.46 o 
   0   7   5      449.96      452.39      4.37 o 
   1   7   5        7.03        4.51      0.19 o 
   2   7   5       16.48       16.58      0.29 o 
   3   7   5        2.92        1.11      0.31 o 
   4   7   5        3.08        3.62      0.50 o 
  -5   8   5        0.41        0.52      0.30 o 
  -4   8   5        1.82        1.00      0.24 o 
  -3   8   5       42.12       37.16      1.12 o 
  -2   8   5        2.31        1.87      0.16 o 
  -1   8   5        9.68        9.54      0.23 o 
   0   8   5      336.97      335.49      3.00 o 
   1   8   5       24.14       21.11      0.29 o 
   2   8   5       12.72       10.72      0.26 o 
   3   8   5        2.46        1.87      0.41 o 
   4   8   5        4.46        5.76      0.59 o 
  -4   9   5        0.05       -0.29      0.20 o 
  -3   9   5        0.04       -0.23      0.15 o 
  -2   9   5       90.86       92.10      1.27 o 
  -1   9   5       45.58       42.70      0.51 o 
   0   9   5        8.36        7.78      0.17 o 
   1   9   5        0.63        0.98      0.10 o 
   2   9   5        5.41        5.82      0.20 o 
   3   9   5        0.31        0.48      0.31 o 
   4   9   5        0.22        0.20      0.37 o 
  -4  10   5        2.37        2.91      0.30 o 
  -3  10   5       47.19       42.73      0.80 o 
  -2  10   5       28.76       26.88      0.57 o 
  -1  10   5       64.18       70.76      0.87 o 
   0  10   5        6.16        5.07      0.17 o 
   1  10   5        8.76        9.92      0.27 o 
   2  10   5        0.87        0.21      0.15 o 
   3  10   5       17.30       18.44      0.78 o 
   4  10   5        4.49        4.82      0.53 o 
  -4  11   5        0.13        0.26      0.28 o 
  -3  11   5       19.88       19.85      0.55 o 
  -2  11   5        5.12        4.30      0.29 o 
  -1  11   5      209.30      212.71      2.24 o 
   0  11   5       31.34       34.63      0.45 o 
   1  11   5        4.65        4.45      0.24 o 
   2  11   5        0.51        0.22      0.19 o 
   3  11   5        0.33        0.15      0.33 o 
   4  11   5        0.72        0.59      0.46 o 
  -4  12   5        0.64        0.35      0.24 o 
  -3  12   5        8.78        9.65      0.42 o 
  -2  12   5       25.28       28.65      0.63 o 
  -1  12   5        2.26        3.66      0.24 o 
   0  12   5      104.47       96.36      1.01 o 
   1  12   5        5.00        5.49      0.25 o 
   2  12   5        8.74        7.02      0.40 o 
   3  12   5       16.65       16.73      0.78 o 
   4  12   5        0.43       -0.46      0.52 o 
  -4  13   5        2.65        3.32      0.33 o 
  -3  13   5       10.52        8.58      0.42 o 
  -2  13   5        0.52        0.56      0.24 o 
  -1  13   5        5.74        2.76      0.24 o 
   0  13   5        7.04        6.08      0.26 o 
   1  13   5        1.59        2.91      0.21 o 
   2  13   5        2.45        2.17      0.27 o 
   3  13   5        1.91        3.33      0.46 o 
   4  13   5        0.00       -0.46      0.37 o 
  -4  14   5        0.20        0.28      0.22 o 
  -3  14   5        0.33        0.30      0.22 o 
  -2  14   5       97.53      102.36      1.65 o 
  -1  14   5       96.05      108.54      1.46 o 
   0  14   5       35.95       44.49      0.75 o 
   1  14   5       27.65       30.73      0.70 o 
   2  14   5       24.87       22.10      0.67 o 
   3  14   5        9.13        9.76      0.69 o 
  -3  15   5        9.51        9.29      0.60 o 
  -2  15   5        3.68        2.49      0.27 o 
  -1  15   5       21.22       21.98      0.55 o 
   0  15   5        1.20        1.04      0.28 o 
   1  15   5       14.97       18.79      0.55 o 
   2  15   5        0.34        0.28      0.20 o 
   3  15   5        0.92        1.18      0.41 o 
  -3  16   5        0.07       -0.11      0.21 o 
  -2  16   5        1.60        1.43      0.24 o 
  -1  16   5       37.58       34.59      0.80 o 
   0  16   5       47.78       48.21      1.15 o 
   1  16   5        2.26        1.43      0.25 o 
   2  16   5       14.24       14.05      0.55 o 
   3  16   5        0.51       -0.39      0.39 o 
  -3  17   5        1.11        2.01      0.29 o 
  -2  17   5        0.24        0.72      0.22 o 
  -1  17   5        3.15        4.36      0.34 o 
   0  17   5       13.66       10.13      0.72 o 
   1  17   5       27.18       30.25      0.87 o 
   2  17   5        0.92        1.58      0.32 o 
  -2  18   5        1.47        1.53      0.30 o 
  -1  18   5        3.32        3.59      0.41 o 
   0  18   5       11.66       12.62      0.59 o 
   1  18   5        4.58        6.32      0.46 o 
   2  18   5        2.88        2.39      0.41 o 
  -1  19   5        0.00       -0.20      0.33 o 
   0  19   5        0.00        0.07      0.33 o 
   1  19   5        0.95        0.99      0.33 o 
   0  20   5        2.61        3.60      0.52 o 
  -5   0   6        2.64        1.43      0.41 o 
  -4   0   6      102.45      101.70      3.00 o 
  -3   0   6      103.71      108.41      1.65 o 
  -2   0   6        2.42        2.57      0.24 o 
  -1   0   6      178.55      198.89      2.59 o 
   0   0   6      132.28      128.76      1.68 o 
   1   0   6      134.70      100.95      1.70 o 
   2   0   6        8.25        9.65      0.52 o 
   3   0   6       38.72       28.15      1.17 o 
   4   0   6        2.56        2.30      0.31 o 
   5   0   6        0.07        0.00      0.39 o 
  -5   1   6        0.79       -0.25      0.27 o 
  -4   1   6       16.71       22.55      0.66 o 
  -3   1   6       63.86       62.37      1.04 o 
  -2   1   6      263.81      263.51      2.69 o 
  -1   1   6      149.66      159.36      1.50 o 
   0   1   6      579.98      597.05      5.21 o 
   1   1   6       24.58       21.82      0.31 o 
   2   1   6       63.45       66.03      0.91 o 
   3   1   6        8.08        7.49      0.40 o 
   4   1   6        0.09        0.12      0.17 o 
   5   1   6        0.24        0.65      0.52 o 
  -5   2   6        0.66        0.36      0.26 o 
  -4   2   6       17.88       21.03      0.51 o 
  -3   2   6        5.92        6.40      0.32 o 
  -2   2   6       82.39       94.66      1.00 o 
  -1   2   6       29.78       40.35      0.48 o 
   0   2   6       21.38       26.01      0.33 o 
   1   2   6      144.68      165.71      1.52 o 
   2   2   6        6.20        8.46      0.41 o 
   3   2   6       19.30       17.38      0.50 o 
   4   2   6        0.11       -0.13      0.31 o 
   5   2   6        0.52        0.97      0.65 o 
  -5   3   6        0.91        0.69      0.38 o 
  -4   3   6       21.16       23.03      0.78 o 
  -3   3   6       18.36       17.86      0.36 o 
  -2   3   6      245.97      240.91      2.25 o 
  -1   3   6     1119.35     1151.42     10.95 o 
   0   3   6        2.84        7.43      0.16 o 
   1   3   6      200.57      200.08      1.81 o 
   2   3   6        2.76        1.22      0.16 o 
   3   3   6        5.99        6.09      0.35 o 
   4   3   6        2.44        1.92      0.27 o 
   5   3   6        0.03       -0.20      0.37 o 
  -5   4   6        2.64        2.84      0.34 o 
  -4   4   6        0.08        0.23      0.32 o 
  -3   4   6        1.40        1.37      0.13 o 
  -2   4   6       35.72       40.92      0.58 o 
  -1   4   6      278.60      293.27      2.65 o 
   0   4   6      291.17      343.35      3.46 o 
   1   4   6        1.51        1.15      0.08 o 
   2   4   6       73.76       86.11      0.99 o 
   3   4   6        0.07        0.85      0.20 o 
   4   4   6        1.02        0.82      0.24 o 
   5   4   6        1.59        1.69      0.46 o 
  -5   5   6        2.49        2.70      0.34 o 
  -4   5   6       23.87       23.29      0.62 o 
  -3   5   6       22.62       24.96      0.48 o 
  -2   5   6        0.13        0.57      0.09 o 
  -1   5   6      136.26      174.53      1.64 o 
   0   5   6      106.17      114.10      1.09 o 
   1   5   6       30.18       29.49      0.38 o 
   2   5   6      119.65      117.76      1.27 o 
   3   5   6       76.15       57.70      1.05 o 
   4   5   6        3.38        1.87      0.41 o 
  -5   6   6        1.97        2.32      0.33 o 
  -4   6   6        9.45        8.15      0.40 o 
  -3   6   6       57.25       52.17      0.76 o 
  -2   6   6       37.17       27.81      0.40 o 
  -1   6   6       31.49       28.53      0.42 o 
   0   6   6       79.76       73.47      0.84 o 
   1   6   6        2.97        7.48      0.19 o 
   2   6   6       37.41       30.99      0.48 o 
   3   6   6       28.52       23.41      0.67 o 
   4   6   6        0.31        0.72      0.37 o 
  -5   7   6        0.75        0.39      0.27 o 
  -4   7   6        3.27        3.16      0.30 o 
  -3   7   6       10.71        8.93      0.37 o 
  -2   7   6        7.06        9.36      0.28 o 
  -1   7   6      584.65      596.11      5.25 o 
   0   7   6      189.26      180.02      5.81 o 
   1   7   6       69.09       62.72      0.66 o 
   2   7   6      108.47      105.18      1.18 o 
   3   7   6       73.73       65.35      2.21 o 
   4   7   6       11.55       11.71      1.04 o 
  -4   8   6        0.00       -0.23      0.21 o 
  -3   8   6        0.04        0.10      0.25 o 
  -2   8   6        4.62        5.50      0.25 o 
  -1   8   6      216.23      208.23      1.94 o 
   0   8   6      176.67      173.02      1.78 o 
   1   8   6        2.13        3.85      0.15 o 
   2   8   6       77.15       86.20      1.33 o 
   3   8   6        9.78        5.46      0.78 o 
   4   8   6        1.17        2.21      0.65 o 
  -4   9   6        0.00       -0.28      0.25 o 
  -3   9   6        0.43       -0.25      0.17 o 
  -2   9   6       22.97       21.12      0.52 o 
  -1   9   6       28.41       25.16      0.38 o 
   0   9   6       31.59       24.59      0.68 o 
   1   9   6        1.94        3.35      0.15 o 
   2   9   6       17.86       16.76      0.39 o 
   3   9   6        1.33        3.26      0.65 o 
   4   9   6        0.35        0.39      0.52 o 
  -4  10   6        0.10        0.42      0.24 o 
  -3  10   6        4.75        3.49      0.29 o 
  -2  10   6        8.46       11.71      0.40 o 
  -1  10   6        6.35        6.42      0.24 o 
   0  10   6        0.04        0.51      0.12 o 
   1  10   6        0.22        0.37      0.10 o 
   2  10   6        1.04        0.68      0.22 o 
   3  10   6        0.02       -0.41      0.28 o 
   4  10   6        0.54        0.52      0.52 o 
  -4  11   6        8.01        9.09      0.53 o 
  -3  11   6        2.29        2.51      0.29 o 
  -2  11   6      115.17      119.88      1.61 o 
  -1  11   6      130.67      138.25      1.53 o 
   0  11   6        1.44        1.02      0.11 o 
   1  11   6        1.14        0.29      0.12 o 
   2  11   6        0.01        0.13      0.22 o 
   3  11   6        0.01       -0.41      0.28 o 
   4  11   6        0.71        1.64      0.41 o 
  -4  12   6        2.71        2.16      0.30 o 
  -3  12   6       46.08       43.53      0.84 o 
  -2  12   6        6.59        7.71      0.37 o 
  -1  12   6       60.18       63.50      1.28 o 
   0  12   6        2.39        1.98      0.12 o 
   1  12   6        0.22        0.28      0.12 o 
   2  12   6        2.51        3.71      0.52 o 
   3  12   6        0.20       -0.20      0.31 o 
   4  12   6        0.09        0.00      0.37 o 
  -4  13   6        0.50        0.29      0.27 o 
  -3  13   6       23.33       24.02      0.65 o 
  -2  13   6       54.40       46.83      0.88 o 
  -1  13   6      265.27      287.54      6.27 o 
   0  13   6      103.70      100.04      1.64 o 
   1  13   6        7.33        5.95      0.34 o 
   2  13   6        2.28        0.84      0.39 o 
   3  13   6        4.23        4.79      0.50 o 
  -3  14   6        0.20        0.32      0.24 o 
  -2  14   6       12.64       13.91      0.48 o 
  -1  14   6        2.70        4.19      0.27 o 
   0  14   6       57.78       67.41      1.01 o 
   1  14   6       11.65        8.20      0.40 o 
   2  14   6        1.79        1.47      0.31 o 
   3  14   6        0.02       -0.17      0.31 o 
  -3  15   6        0.28        0.09      0.22 o 
  -2  15   6       20.90       20.57      0.57 o 
  -1  15   6       41.52       45.65      0.81 o 
   0  15   6       20.96       23.59      0.87 o 
   1  15   6       15.41       14.39      0.78 o 
   2  15   6        3.76        3.24      0.41 o 
   3  15   6        0.02       -0.52      0.52 o 
  -3  16   6        9.64       11.71      0.58 o 
  -2  16   6        0.41        0.23      0.21 o 
  -1  16   6       18.30       16.81      0.55 o 
   0  16   6       10.09       11.60      0.59 o 
   1  16   6        3.16        2.54      0.27 o 
   2  16   6        1.55        2.02      0.46 o 
  -2  17   6        5.59        4.64      0.42 o 
  -1  17   6       16.52       17.51      0.57 o 
   0  17   6       12.54       13.05      0.59 o 
   1  17   6        0.20        0.20      0.28 o 
   2  17   6        0.15       -0.07      0.31 o 
  -2  18   6        0.03       -0.13      0.23 o 
  -1  18   6        0.00       -0.13      0.39 o 
   0  18   6       15.54       14.20      0.69 o 
   1  18   6       17.86       19.77      0.78 o 
   2  18   6        0.01       -0.30      0.31 o 
  -1  19   6        0.16        1.06      0.33 o 
   0  19   6        1.12        0.65      0.46 o 
   1  19   6        0.43        0.20      0.28 o 
  -5   1   7        0.48       -0.04      0.30 o 
  -4   1   7       69.44       68.03      1.03 o 
  -3   1   7      145.32      132.70      1.55 o 
  -2   1   7        5.66        7.20      0.26 o 
  -1   1   7      545.10      622.32      5.47 o 
   0   1   7      555.69      608.06      5.30 o 
   1   1   7        0.37        0.09      0.10 o 
   2   1   7       49.85       49.94      0.75 o 
   3   1   7        0.25        0.13      0.14 o 
   4   1   7        0.00       -0.07      0.24 o 
  -5   2   7        0.01       -0.39      0.27 o 
  -4   2   7        0.01       -0.19      0.32 o 
  -3   2   7      182.57      186.33      1.84 o 
  -2   2   7       74.72       87.93      1.06 o 
  -1   2   7        1.30        3.46      0.27 o 
   0   2   7     1621.32     1707.51     14.77 o 
   1   2   7       18.73       23.70      0.29 o 
   2   2   7        5.14        7.53      0.27 o 
   3   2   7        3.26        1.64      0.24 o 
   4   2   7        0.09        0.22      0.23 o 
  -5   3   7        0.28       -0.06      0.24 o 
  -4   3   7        3.13        3.13      0.26 o 
  -3   3   7        2.84        1.88      0.17 o 
  -2   3   7        0.04        0.00      0.08 o 
  -1   3   7       29.56       28.05      0.46 o 
   0   3   7       51.53       78.00      0.80 o 
   1   3   7       18.26       18.96      0.30 o 
   2   3   7       33.49       28.68      0.59 o 
   3   3   7        0.24        0.74      0.44 o 
   4   3   7        1.11        0.66      0.24 o 
  -5   4   7        0.08       -0.13      0.24 o 
  -4   4   7       37.96       42.15      0.86 o 
  -3   4   7      141.20      134.81      1.54 o 
  -2   4   7       39.04       31.49      0.45 o 
  -1   4   7        2.22        1.39      0.09 o 
   0   4   7       22.00       26.48      0.47 o 
   1   4   7       76.31       77.51      0.94 o 
   2   4   7        0.05       -0.07      0.13 o 
   3   4   7        2.59        1.14      0.21 o 
   4   4   7        0.00       -0.30      0.20 o 
  -5   5   7        0.30       -0.14      0.24 o 
  -4   5   7        4.80        3.85      0.38 o 
  -3   5   7       17.93       22.31      0.47 o 
  -2   5   7        0.08        0.03      0.08 o 
  -1   5   7       54.80       67.87      0.74 o 
   0   5   7      108.86      109.94      1.08 o 
   1   5   7      123.23      133.76      1.38 o 
   2   5   7        9.76       11.02      0.41 o 
   3   5   7        8.54        9.92      0.53 o 
   4   5   7        6.15        5.39      0.50 o 
  -5   6   7        0.95        0.77      0.27 o 
  -4   6   7        8.52        6.64      0.40 o 
  -3   6   7        0.13       -0.21      0.14 o 
  -2   6   7       32.13       35.22      0.49 o 
  -1   6   7       14.90       10.04      0.23 o 
   0   6   7       61.77       60.29      0.79 o 
   1   6   7      162.68      168.72      1.70 o 
   2   6   7       23.05       24.01      0.50 o 
   3   6   7       68.62       65.85      1.18 o 
   4   6   7        3.75        1.95      0.41 o 
  -4   7   7        1.80        1.01      0.26 o 
  -3   7   7        4.47        5.50      0.36 o 
  -2   7   7        1.10        1.66      0.16 o 
  -1   7   7       67.99       51.20      0.60 o 
   0   7   7        2.20        2.90      0.14 o 
   1   7   7        0.24        0.28      0.13 o 
   2   7   7       32.85       34.69      0.61 o 
   3   7   7       20.73       22.32      0.63 o 
   4   7   7        0.13        0.13      0.52 o 
  -4   8   7       16.46       15.39      0.53 o 
  -3   8   7        3.16        4.21      0.30 o 
  -2   8   7       12.31       12.16      0.39 o 
  -1   8   7       61.15       60.88      0.70 o 
   0   8   7      194.43      180.90      2.18 o 
   1   8   7       21.76       22.69      0.35 o 
   2   8   7        7.59       11.59      0.36 o 
   3   8   7        0.63        0.72      0.31 o 
   4   8   7        2.02        3.28      0.50 o 
  -4   9   7        0.36        0.51      0.27 o 
  -3   9   7        1.81        2.34      0.30 o 
  -2   9   7       18.45       15.01      0.47 o 
  -1   9   7       14.00       18.76      0.31 o 
   0   9   7       82.42       88.68      1.02 o 
   1   9   7        4.54        4.26      0.17 o 
   2   9   7       12.85       15.17      0.36 o 
   3   9   7        0.38        0.07      0.39 o 
   4   9   7        0.02        0.39      0.37 o 
  -4  10   7        0.14       -0.02      0.21 o 
  -3  10   7       10.01        7.28      0.37 o 
  -2  10   7      137.29      116.65      1.83 o 
  -1  10   7       51.73       51.07      0.71 o 
   0  10   7      112.36      131.60      1.44 o 
   1  10   7       41.49       41.83      0.58 o 
   2  10   7        0.30        0.20      0.19 o 
   3  10   7        1.01        1.11      0.37 o 
   4  10   7        2.19        3.10      0.50 o 
  -4  11   7        0.79        1.29      0.26 o 
  -3  11   7        0.78        0.66      0.23 o 
  -2  11   7       48.79       49.36      1.00 o 
  -1  11   7       33.41       32.36      0.53 o 
   0  11   7        0.00       -0.07      0.12 o 
   1  11   7       29.85       32.17      0.51 o 
   2  11   7        3.34        2.37      0.27 o 
   3  11   7        5.40        5.86      0.55 o 
   4  11   7        2.68        3.80      0.78 o 
  -4  12   7        1.32        0.81      0.26 o 
  -3  12   7        0.10       -0.08      0.21 o 
  -2  12   7       32.82       32.55      0.68 o 
  -1  12   7      106.45      108.06      1.43 o 
   0  12   7       64.94       75.02      0.86 o 
   1  12   7        6.16        5.11      0.24 o 
   2  12   7       10.61       11.40      0.47 o 
   3  12   7        1.96        1.30      0.59 o 
  -3  13   7        4.84        4.92      0.34 o 
  -2  13   7        2.89        3.96      0.32 o 
  -1  13   7       37.90       33.97      1.90 o 
   0  13   7      138.77      152.85      2.16 o 
   1  13   7       13.16       15.99      0.51 o 
   2  13   7        4.63        5.14      0.36 o 
   3  13   7        1.87        1.20      0.41 o 
  -3  14   7        0.48        0.35      0.22 o 
  -2  14   7       12.69       11.50      0.50 o 
  -1  14   7        3.65        3.30      0.30 o 
   0  14   7       20.76       20.02      0.50 o 
   1  14   7       24.87       27.24      0.67 o 
   2  14   7        0.01       -0.06      0.24 o 
   3  14   7        0.61       -0.04      0.31 o 
  -3  15   7        2.79        2.06      0.30 o 
  -2  15   7        0.10        0.00      0.23 o 
  -1  15   7       18.07       20.02      0.59 o 
   0  15   7        2.75        4.67      0.34 o 
   1  15   7        0.99        0.20      0.33 o 
   2  15   7        2.17        3.00      0.32 o 
   3  15   7        0.01       -0.43      0.31 o 
  -3  16   7        0.01       -0.12      0.24 o 
  -2  16   7        5.13        3.74      0.34 o 
  -1  16   7       14.71       16.47      0.57 o 
   0  16   7        9.14       11.40      0.59 o 
   1  16   7        1.38        0.85      0.31 o 
   2  16   7        0.02       -0.08      0.24 o 
  -2  17   7        0.11       -0.04      0.23 o 
  -1  17   7        1.03        1.21      0.27 o 
   0  17   7        7.10        6.33      0.50 o 
   1  17   7       18.58       19.77      1.17 o 
   2  17   7        1.22        1.87      0.41 o 
  -2  18   7        1.05        1.23      0.27 o 
  -1  18   7        0.03        0.00      0.39 o 
   0  18   7        2.94        2.53      0.39 o 
   1  18   7        0.93        1.56      0.52 o 
  -1  19   7        0.51        0.45      0.52 o 
   0  19   7        1.64        2.13      0.41 o 
  -5   0   8        0.45        0.64      0.41 o 
  -4   0   8        0.14        0.15      0.24 o 
  -3   0   8        2.33        1.61      0.24 o 
  -2   0   8        0.52        0.30      0.15 o 
  -1   0   8      333.79      331.77      4.25 o 
   0   0   8      283.92      293.08      3.75 o 
   1   0   8        0.10        0.20      0.18 o 
   2   0   8       71.94       82.53      1.61 o 
   3   0   8       18.50       18.07      0.69 o 
   4   0   8        4.16        3.50      0.41 o 
  -5   1   8        0.42        0.88      0.32 o 
  -4   1   8       10.62       11.42      0.43 o 
  -3   1   8        7.33        6.59      0.31 o 
  -2   1   8      154.92      165.38      1.64 o 
  -1   1   8      254.22      238.65      2.21 o 
   0   1   8      647.40      646.31      5.66 o 
   1   1   8      198.23      195.91      2.01 o 
   2   1   8       11.16       10.24      0.34 o 
   3   1   8        0.05        0.34      0.15 o 
   4   1   8        0.08        0.34      0.21 o 
  -5   2   8        0.01        0.04      0.30 o 
  -4   2   8       18.52       17.54      0.47 o 
  -3   2   8      157.66      161.84      1.67 o 
  -2   2   8       81.04       74.05      0.94 o 
  -1   2   8      106.18      122.30      1.21 o 
   0   2   8       94.20       99.61      1.06 o 
   1   2   8        0.41       -0.09      0.08 o 
   2   2   8        0.78        1.07      0.15 o 
   3   2   8        2.75        3.37      0.26 o 
   4   2   8        1.93        0.98      0.24 o 
  -5   3   8        0.07       -0.06      0.22 o 
  -4   3   8        3.20        3.30      0.39 o 
  -3   3   8       45.33       44.63      0.90 o 
  -2   3   8      167.48      169.80      1.67 o 
  -1   3   8        3.46        4.83      0.17 o 
   0   3   8        1.62        1.22      0.11 o 
   1   3   8       45.92       43.37      0.58 o 
   2   3   8        0.03        0.03      0.13 o 
   3   3   8       13.65       12.53      0.74 o 
   4   3   8        0.31        0.27      0.24 o 
  -5   4   8        0.11       -0.05      0.24 o 
  -4   4   8       22.71       23.69      0.63 o 
  -3   4   8       59.00       56.56      0.83 o 
  -2   4   8        0.06        0.49      0.12 o 
  -1   4   8        0.41        0.23      0.08 o 
   0   4   8      119.82      126.38      1.24 o 
   1   4   8        9.65       11.62      0.35 o 
   2   4   8       12.40       12.59      0.40 o 
   3   4   8        3.15        2.99      0.25 o 
   4   4   8        2.85        2.62      0.32 o 
  -4   5   8        1.51        1.42      0.28 o 
  -3   5   8       24.10       21.47      0.55 o 
  -2   5   8        1.29        1.89      0.13 o 
  -1   5   8       67.59       65.82      0.74 o 
   0   5   8       27.64       34.85      0.44 o 
   1   5   8        2.11        3.61      0.17 o 
   2   5   8        4.91        6.75      0.34 o 
   3   5   8        5.49        6.54      0.40 o 
   4   5   8        0.41       -0.19      0.31 o 
  -4   6   8        0.80        1.43      0.30 o 
  -3   6   8       19.38       20.97      0.47 o 
  -2   6   8       19.77       17.67      0.34 o 
  -1   6   8        2.83        4.53      0.17 o 
   0   6   8        3.94        4.53      0.16 o 
   1   6   8       30.00       34.54      0.56 o 
   2   6   8        0.04       -0.16      0.13 o 
   3   6   8        1.08        1.23      0.44 o 
   4   6   8        0.05       -0.11      0.31 o 
  -4   7   8        1.58        1.55      0.26 o 
  -3   7   8        3.50        4.27      0.39 o 
  -2   7   8        3.35        2.39      0.17 o 
  -1   7   8       60.43       64.70      0.81 o 
   0   7   8        4.19        3.72      0.16 o 
   1   7   8        0.00        0.00      0.12 o 
   2   7   8        1.22        0.21      0.15 o 
   3   7   8        0.56        0.20      0.20 o 
   4   7   8        0.30        0.46      0.37 o 
  -4   8   8        0.20        0.46      0.22 o 
  -3   8   8        1.33        1.05      0.40 o 
  -2   8   8       20.89       21.80      0.46 o 
  -1   8   8       65.10       78.17      0.87 o 
   0   8   8       32.86       38.86      0.56 o 
   1   8   8       23.71       21.48      0.39 o 
   2   8   8        1.92        1.70      0.28 o 
   3   8   8        5.35        4.22      0.50 o 
   4   8   8        5.73        5.45      0.59 o 
  -4   9   8        1.29        1.47      0.32 o 
  -3   9   8       20.64       21.42      0.83 o 
  -2   9   8       49.61       41.99      0.66 o 
  -1   9   8       85.58       87.45      0.95 o 
   0   9   8       12.55       10.30      0.28 o 
   1   9   8       49.57       48.02      0.67 o 
   2   9   8        0.44        0.22      0.19 o 
   3   9   8        9.73        8.53      0.59 o 
   4   9   8        2.74        1.76      0.50 o 
  -4  10   8        1.11        1.48      0.26 o 
  -3  10   8       17.42       18.29      0.69 o 
  -2  10   8       70.55       70.74      1.10 o 
  -1  10   8       19.48       21.58      0.44 o 
   0  10   8      399.33      428.88      3.87 o 
   1  10   8       29.02       30.84      0.58 o 
   2  10   8        0.30        0.13      0.19 o 
   3  10   8        6.13        4.91      0.50 o 
   4  10   8        0.05        0.30      0.41 o 
  -4  11   8        0.01       -0.22      0.22 o 
  -3  11   8        6.33        4.62      0.38 o 
  -2  11   8       61.06       62.74      1.45 o 
  -1  11   8       47.85       48.52      0.72 o 
   0  11   8       56.65       65.70      0.86 o 
   1  11   8       28.96       26.32      0.56 o 
   2  11   8        6.77        8.75      0.59 o 
   3  11   8        1.64        1.07      0.65 o 
  -3  12   8        0.02       -0.09      0.23 o 
  -2  12   8       18.04       16.44      0.47 o 
  -1  12   8       48.11       52.56      0.86 o 
   0  12   8       28.28       32.61      0.63 o 
   1  12   8       20.66       20.69      0.51 o 
   2  12   8        3.20        1.82      0.41 o 
   3  12   8        0.16       -0.20      0.31 o 
  -3  13   8        7.26        8.48      0.50 o 
  -2  13   8       46.25       45.24      0.84 o 
  -1  13   8       15.53       15.57      0.44 o 
   0  13   8        7.90        9.84      0.39 o 
   1  13   8        7.35        8.55      0.40 o 
   2  13   8        8.07        7.40      0.59 o 
   3  13   8        0.96        0.91      0.37 o 
  -3  14   8        0.00       -0.19      0.24 o 
  -2  14   8        0.76        0.79      0.21 o 
  -1  14   8       19.06       20.41      0.59 o 
   0  14   8        1.77        1.20      0.21 o 
   1  14   8        1.80        0.49      0.22 o 
   2  14   8        0.55        0.06      0.31 o 
   3  14   8        0.11       -0.03      0.33 o 
  -3  15   8        0.88        0.61      0.25 o 
  -2  15   8        0.03        0.16      0.20 o 
  -1  15   8        0.02       -0.17      0.23 o 
   0  15   8        9.03       10.92      0.42 o 
   1  15   8        0.01        0.00      0.28 o 
   2  15   8        1.79        1.19      0.46 o 
  -2  16   8        0.00       -0.16      0.20 o 
  -1  16   8        0.10       -0.20      0.19 o 
   0  16   8        0.69        0.95      0.31 o 
   1  16   8        0.56       -0.06      0.52 o 
   2  16   8        0.98        1.12      0.33 o 
  -2  17   8        2.63        2.58      0.32 o 
  -1  17   8        4.33        3.34      0.34 o 
   0  17   8        0.05        0.20      0.28 o 
   1  17   8        0.14        0.00      0.39 o 
  -1  18   8        2.44        1.99      0.41 o 
   0  18   8       15.83       20.51      0.78 o 
   1  18   8        2.77        4.29      0.65 o 
  -4   1   9        0.02        0.25      0.19 o 
  -3   1   9       82.04       93.66      1.10 o 
  -2   1   9      440.91      450.85      4.10 o 
  -1   1   9       17.32       21.74      0.35 o 
   0   1   9      103.29      117.29      1.19 o 
   1   1   9      269.93      256.53      2.94 o 
   2   1   9        0.42        0.32      0.17 o 
   3   1   9        0.09       -0.10      0.15 o 
   4   1   9        0.16       -0.10      0.24 o 
  -4   2   9        0.83        1.07      0.19 o 
  -3   2   9       30.23       26.46      0.49 o 
  -2   2   9        2.45        0.73      0.25 o 
  -1   2   9       32.26       29.50      0.43 o 
   0   2   9       74.37       73.59      0.80 o 
   1   2   9       10.68       10.34      0.41 o 
   2   2   9        5.32        5.76      0.27 o 
   3   2   9        6.88        4.33      0.27 o 
   4   2   9        0.00        0.09      0.24 o 
  -4   3   9        5.13        3.94      0.32 o 
  -3   3   9      153.62      158.35      1.66 o 
  -2   3   9      103.36       98.56      1.21 o 
  -1   3   9       16.67       10.77      0.25 o 
   0   3   9       87.24       92.44      0.98 o 
   1   3   9       10.46       10.79      0.33 o 
   2   3   9        9.31        9.91      0.34 o 
   3   3   9        0.03       -0.15      0.10 o 
   4   3   9        0.16       -0.38      0.27 o 
  -4   4   9        0.41        0.00      0.20 o 
  -3   4   9        8.12        7.23      0.33 o 
  -2   4   9      109.06      100.71      1.09 o 
  -1   4   9       19.57       23.70      0.37 o 
   0   4   9        9.12        7.98      0.21 o 
   1   4   9       89.59       77.26      1.06 o 
   2   4   9       27.44       22.91      0.60 o 
   3   4   9        0.23       -0.07      0.15 o 
   4   4   9        0.15       -0.07      0.24 o 
  -4   5   9        0.10        0.23      0.35 o 
  -3   5   9       14.21       20.48      0.47 o 
  -2   5   9       80.13       75.91      0.88 o 
  -1   5   9        0.20        0.20      0.12 o 
   0   5   9       48.69       52.59      0.69 o 
   1   5   9       10.77       10.94      0.28 o 
   2   5   9        0.71        0.38      0.14 o 
   3   5   9        0.54        0.97      0.24 o 
   4   5   9        0.74        0.32      0.31 o 
  -4   6   9        0.55        0.78      0.22 o 
  -3   6   9       85.08       77.09      1.03 o 
  -2   6   9        0.00        0.17      0.11 o 
  -1   6   9       35.48       36.13      0.49 o 
   0   6   9        0.22        0.02      0.08 o 
   1   6   9       64.89       61.15      0.89 o 
   2   6   9        3.88        3.67      0.24 o 
   3   6   9        2.39        2.25      0.28 o 
   4   6   9        0.00        0.20      0.46 o 
  -4   7   9        0.28        0.02      0.21 o 
  -3   7   9        5.72        5.15      0.34 o 
  -2   7   9        5.36        7.50      0.28 o 
  -1   7   9        1.31        2.24      0.17 o 
   0   7   9        6.77        8.10      0.23 o 
   1   7   9       70.42       68.50      1.08 o 
   2   7   9        2.02        1.75      0.24 o 
   3   7   9        0.41        0.43      0.24 o 
   4   7   9        2.91        2.07      0.41 o 
  -4   8   9        0.00        0.03      0.23 o 
  -3   8   9        3.92        2.40      0.26 o 
  -2   8   9        0.16        0.20      0.19 o 
  -1   8   9      125.48      108.40      1.14 o 
   0   8   9       35.94       39.65      0.52 o 
   1   8   9       23.03       25.27      0.45 o 
   2   8   9        2.91        3.02      0.38 o 
   3   8   9        1.85        2.79      0.59 o 
   4   8   9        1.28        1.30      0.46 o 
  -4   9   9        2.25        1.78      0.27 o 
  -3   9   9        9.80        8.07      0.61 o 
  -2   9   9        3.72        4.09      0.23 o 
  -1   9   9       67.89       64.75      0.77 o 
   0   9   9      105.37      105.17      1.23 o 
   1   9   9       26.50       31.58      0.52 o 
   2   9   9        7.49        9.05      0.42 o 
   3   9   9       10.26       11.03      1.37 o 
  -4  10   9        1.31        0.81      0.26 o 
  -3  10   9       16.61       16.22      0.53 o 
  -2  10   9       22.11       22.26      0.55 o 
  -1  10   9        4.25        3.44      0.23 o 
   0  10   9       68.95       68.70      0.87 o 
   1  10   9       48.70       48.69      0.81 o 
   2  10   9        7.51        6.96      0.48 o 
   3  10   9        0.10        0.33      0.31 o 
  -3  11   9        1.40        1.46      0.24 o 
  -2  11   9       21.44       23.01      0.60 o 
  -1  11   9       99.48      110.40      1.33 o 
   0  11   9       57.08       67.08      0.79 o 
   1  11   9       53.16       66.65      1.00 o 
   2  11   9        1.61        1.17      0.31 o 
   3  11   9        2.54        3.06      0.46 o 
  -3  12   9        4.53        4.64      0.34 o 
  -2  12   9        5.48        6.19      0.34 o 
  -1  12   9        0.21        0.88      0.20 o 
   0  12   9        7.15        5.19      0.25 o 
   1  12   9       32.58       35.04      0.68 o 
   2  12   9       14.42       15.94      0.69 o 
   3  12   9        0.95        0.75      0.41 o 
  -3  13   9        0.04        0.23      0.20 o 
  -2  13   9        0.03        0.29      0.20 o 
  -1  13   9        1.16        1.98      0.22 o 
   0  13   9        2.72        2.57      0.27 o 
   1  13   9        0.80        1.70      0.24 o 
   2  13   9        0.85        1.38      0.46 o 
   3  13   9        0.04        0.17      0.31 o 
  -3  14   9        1.53        1.11      0.26 o 
  -2  14   9        8.11        8.19      0.40 o 
  -1  14   9        0.42        0.26      0.26 o 
   0  14   9        0.91        0.72      0.21 o 
   1  14   9        0.00       -0.10      0.27 o 
   2  14   9        0.11        0.11      0.33 o 
  -2  15   9        0.00        0.14      0.21 o 
  -1  15   9        7.51        6.86      0.40 o 
   0  15   9        0.31       -0.19      0.19 o 
   1  15   9        0.03       -0.49      0.33 o 
   2  15   9        2.09        2.00      0.41 o 
  -2  16   9        1.64        1.24      0.24 o 
  -1  16   9        0.15       -0.04      0.23 o 
   0  16   9        0.20       -0.13      0.28 o 
   1  16   9        0.51        0.61      0.31 o 
  -1  17   9        0.85        0.34      0.27 o 
   0  17   9        6.48        5.59      0.78 o 
   1  17   9        1.58        2.34      0.52 o 
  -4   0  10        0.52       -0.09      0.23 o 
  -3   0  10       98.65      105.36      1.70 o 
  -2   0  10       98.23       97.52      2.16 o 
  -1   0  10        4.37        2.45      0.23 o 
   0   0  10       33.58       36.23      0.70 o 
   1   0  10      199.56      202.85      3.37 o 
   2   0  10        7.37        3.40      0.31 o 
   3   0  10        3.91        4.32      0.41 o 
   4   0  10        1.58        0.98      0.31 o 
  -4   1  10        0.84        1.03      0.19 o 
  -3   1  10        2.82        3.26      0.23 o 
  -2   1  10        2.05        1.09      0.16 o 
  -1   1  10      191.58      184.60      1.79 o 
   0   1  10        6.97        8.17      0.29 o 
   1   1  10       57.18       56.73      0.85 o 
   2   1  10       22.83       22.15      0.48 o 
   3   1  10        3.25        2.70      0.24 o 
   4   1  10        0.00       -0.04      0.21 o 
  -4   2  10        0.04       -0.06      0.18 o 
  -3   2  10       17.08       13.47      0.43 o 
  -2   2  10        0.35        0.08      0.12 o 
  -1   2  10       15.75       17.34      0.39 o 
   0   2  10        8.23        7.62      0.21 o 
   1   2  10        3.66        3.16      0.21 o 
   2   2  10        0.08        0.04      0.14 o 
   3   2  10        0.19        0.20      0.20 o 
   4   2  10        1.40        0.86      0.28 o 
  -4   3  10        0.32        0.05      0.17 o 
  -3   3  10       34.44       34.45      0.56 o 
  -2   3  10        1.95        0.94      0.14 o 
  -1   3  10       53.61       48.10      0.74 o 
   0   3  10       79.05       76.91      0.83 o 
   1   3  10        1.21        1.08      0.14 o 
   2   3  10        6.02        5.89      0.29 o 
   3   3  10        1.41        1.87      0.22 o 
   4   3  10        0.38        0.11      0.24 o 
  -4   4  10        0.48        0.83      0.22 o 
  -3   4  10        0.32        0.21      0.17 o 
  -2   4  10       55.48       52.17      0.70 o 
  -1   4  10        0.27        0.34      0.15 o 
   0   4  10        6.59        6.32      0.24 o 
   1   4  10        6.27        5.58      0.26 o 
   2   4  10        0.16        0.21      0.14 o 
   3   4  10        0.00       -0.23      0.15 o 
   4   4  10        0.09       -0.33      0.24 o 
  -4   5  10        0.56        0.70      0.22 o 
  -3   5  10       16.25       15.82      0.43 o 
  -2   5  10      117.26      120.57      1.30 o 
  -1   5  10        6.13        6.56      0.23 o 
   0   5  10       38.44       43.50      0.63 o 
   1   5  10        2.91        2.79      0.20 o 
   2   5  10        0.07       -0.15      0.10 o 
   3   5  10        0.63        0.57      0.24 o 
   4   5  10        0.04       -0.65      0.46 o 
  -4   6  10        0.54        0.27      0.23 o 
  -3   6  10        0.53        0.80      0.18 o 
  -2   6  10        3.71        4.29      0.20 o 
  -1   6  10        0.09       -0.02      0.09 o 
   0   6  10       71.00       75.94      0.84 o 
   1   6  10        0.05        0.26      0.26 o 
   2   6  10        0.80        1.51      0.21 o 
   3   6  10        0.05       -0.28      0.19 o 
   4   6  10        0.10       -0.15      0.33 o 
  -4   7  10        1.09        0.75      0.26 o 
  -3   7  10       14.76       15.55      0.50 o 
  -2   7  10        9.68        7.35      0.31 o 
  -1   7  10       11.26        8.05      0.28 o 
   0   7  10       32.12       34.93      0.49 o 
   1   7  10        1.14        1.27      0.18 o 
   2   7  10        2.55        1.93      0.27 o 
   3   7  10        0.62        0.05      0.24 o 
  -4   8  10        0.60        0.50      0.24 o 
  -3   8  10        0.03        0.07      0.23 o 
  -2   8  10       96.01       95.09      1.25 o 
  -1   8  10      158.66      161.65      1.63 o 
   0   8  10        3.40        3.87      0.19 o 
   1   8  10       45.44       50.66      0.81 o 
   2   8  10        2.34        2.25      0.27 o 
   3   8  10        1.09        0.52      0.37 o 
  -4   9  10        0.01       -0.27      0.24 o 
  -3   9  10        4.78        5.43      0.34 o 
  -2   9  10        0.78       -0.20      0.16 o 
  -1   9  10      107.93      117.15      1.40 o 
   0   9  10       19.47       19.05      0.57 o 
   1   9  10       23.76       26.58      0.71 o 
   2   9  10        2.85        3.65      0.32 o 
   3   9  10        0.02       -0.61      0.65 o 
  -3  10  10        0.03        0.33      0.20 o 
  -2  10  10        0.79        0.03      0.20 o 
  -1  10  10        3.15        3.67      0.23 o 
   0  10  10       17.08       18.16      0.46 o 
   1  10  10       19.68       20.24      0.56 o 
   2  10  10       13.50       10.52      0.50 o 
   3  10  10        3.03        3.13      0.52 o 
  -3  11  10        1.49        1.22      0.24 o 
  -2  11  10        7.74        8.98      0.53 o 
  -1  11  10        7.58        8.29      0.31 o 
   0  11  10        0.09       -0.02      0.10 o 
   1  11  10        8.42        7.98      0.53 o 
   2  11  10        1.80        0.93      0.31 o 
   3  11  10        0.51        1.05      0.41 o 
  -3  12  10        0.01       -0.23      0.21 o 
  -2  12  10        0.01       -0.07      0.20 o 
  -1  12  10       20.74       17.78      0.48 o 
   0  12  10       23.16       25.02      0.65 o 
   1  12  10       12.79       14.27      0.51 o 
   2  12  10        0.89        1.13      0.59 o 
   3  12  10        0.23        0.39      0.65 o 
  -3  13  10        1.23        1.45      0.27 o 
  -2  13  10        0.42       -0.14      0.17 o 
  -1  13  10        0.04        0.03      0.20 o 
   0  13  10        0.07       -0.15      0.21 o 
   1  13  10        0.99        0.72      0.28 o 
   2  13  10        0.60        0.69      0.31 o 
  -2  14  10        0.02       -0.16      0.20 o 
  -1  14  10        8.30        7.41      0.35 o 
   0  14  10        0.25        0.88      0.24 o 
   1  14  10        0.00       -0.59      0.39 o 
   2  14  10        0.81        1.07      0.41 o 
  -2  15  10        4.95        7.68      0.40 o 
  -1  15  10        3.61        4.78      0.36 o 
   0  15  10        1.09        0.59      0.28 o 
   1  15  10        0.16        0.26      0.52 o 
  -1  16  10        0.44        0.77      0.24 o 
   0  16  10        0.14       -0.26      0.39 o 
   1  16  10        4.35        6.50      0.91 o 
   0  17  10        0.60        0.39      0.52 o 
  -4   1  11        4.61        7.56      0.37 o 
  -3   1  11       16.22       15.79      0.39 o 
  -2   1  11       72.79       81.28      0.96 o 
  -1   1  11      171.56      184.85      1.80 o 
   0   1  11        1.39        1.27      0.12 o 
   1   1  11        0.55        1.38      0.28 o 
   2   1  11        8.23        5.98      0.29 o 
   3   1  11        0.07       -0.10      0.20 o 
   4   1  11        0.28       -0.14      0.24 o 
  -4   2  11        0.00        0.01      0.18 o 
  -3   2  11        3.30        2.71      0.21 o 
  -2   2  11       18.06       20.92      0.41 o 
  -1   2  11        7.09        9.55      0.30 o 
   0   2  11        6.65        5.47      0.21 o 
   1   2  11        0.42        0.88      0.17 o 
   2   2  11        0.52        0.18      0.14 o 
   3   2  11        2.41        1.46      0.22 o 
   4   2  11        0.01       -0.31      0.24 o 
  -4   3  11        0.78        1.22      0.22 o 
  -3   3  11        1.11        0.53      0.14 o 
  -2   3  11       32.94       31.42      0.53 o 
  -1   3  11       55.82       57.99      0.73 o 
   0   3  11        2.87        2.53      0.17 o 
   1   3  11       40.66       41.42      0.70 o 
   2   3  11        8.37        8.30      0.43 o 
   3   3  11        0.91        0.50      0.22 o 
  -4   4  11        0.46        0.32      0.22 o 
  -3   4  11        1.55        2.05      0.22 o 
  -2   4  11       66.04       78.80      1.05 o 
  -1   4  11      155.74      164.15      2.06 o 
   0   4  11       10.41        8.49      0.28 o 
   1   4  11       22.77       23.51      0.48 o 
   2   4  11       21.30       21.99      0.51 o 
   3   4  11        1.45        1.04      0.24 o 
  -4   5  11        1.01        0.97      0.28 o 
  -3   5  11        0.83        1.00      0.19 o 
  -2   5  11      155.45      151.95      1.58 o 
  -1   5  11        0.01        0.01      0.12 o 
   0   5  11        0.00       -0.08      0.12 o 
   1   5  11        0.61        0.65      0.17 o 
   2   5  11       12.46       13.21      0.40 o 
   3   5  11        0.04       -0.30      0.20 o 
  -4   6  11        0.32        0.75      0.24 o 
  -3   6  11       11.45       11.24      0.37 o 
  -2   6  11       22.65       19.46      0.47 o 
  -1   6  11       19.80       16.43      0.36 o 
   0   6  11       93.35       89.33      1.33 o 
   1   6  11       31.30       34.86      0.67 o 
   2   6  11        3.89        2.91      0.30 o 
   3   6  11        0.03        0.00      0.24 o 
  -4   7  11        0.15       -0.03      0.24 o 
  -3   7  11        0.45        0.39      0.20 o 
  -2   7  11       28.85       29.72      0.74 o 
  -1   7  11       43.18       40.43      0.73 o 
   0   7  11       34.55       34.66      0.57 o 
   1   7  11       33.82       38.87      0.94 o 
   2   7  11       13.40       14.09      0.51 o 
   3   7  11        1.33        0.82      0.38 o 
  -3   8  11        0.83        0.55      0.25 o 
  -2   8  11       46.11       50.75      0.80 o 
  -1   8  11       10.71       10.17      0.37 o 
   0   8  11        1.77        2.31      0.20 o 
   1   8  11       47.24       54.12      1.02 o 
   2   8  11       14.98       18.28      1.06 o 
   3   8  11        0.63       -0.22      0.31 o 
  -3   9  11        0.15        0.10      0.21 o 
  -2   9  11       10.50        9.27      0.36 o 
  -1   9  11       27.79       28.52      0.53 o 
   0   9  11       44.40       49.52      0.72 o 
   1   9  11       22.08       24.83      0.69 o 
   2   9  11       16.74       19.71      0.62 o 
   3   9  11        1.80        0.85      0.37 o 
  -3  10  11        0.01       -0.03      0.21 o 
  -2  10  11        0.02       -0.10      0.20 o 
  -1  10  11        0.18       -0.07      0.13 o 
   0  10  11        3.42        4.68      0.29 o 
   1  10  11        1.16        0.92      0.24 o 
   2  10  11        4.25        4.08      0.32 o 
   3  10  11        1.29        1.07      0.41 o 
  -3  11  11        1.19        1.30      0.27 o 
  -2  11  11        8.34        9.32      0.49 o 
  -1  11  11       20.42       22.48      0.48 o 
   0  11  11        3.11        2.60      0.20 o 
   1  11  11        1.22        1.06      0.24 o 
   2  11  11        1.44        1.52      0.37 o 
  -3  12  11        3.50        3.19      0.34 o 
  -2  12  11        5.89        5.03      0.34 o 
  -1  12  11        3.15        2.93      0.26 o 
   0  12  11        1.28        2.06      0.27 o 
   1  12  11        0.54        0.58      0.24 o 
   2  12  11        0.45        0.72      0.31 o 
  -2  13  11        0.26        0.47      0.21 o 
  -1  13  11        1.00        1.29      0.21 o 
   0  13  11        0.16        0.35      0.23 o 
   1  13  11        0.18        0.59      0.33 o 
   2  13  11        0.78        0.59      0.31 o 
  -2  14  11        0.51        0.78      0.24 o 
  -1  14  11        0.12       -0.07      0.20 o 
   0  14  11        1.76        1.95      0.30 o 
   1  14  11        0.04       -0.26      0.52 o 
  -1  15  11        4.70        5.16      0.50 o 
   0  15  11        0.24        0.00      0.28 o 
   1  15  11        1.43        0.65      0.52 o 
   0  16  11        0.18        0.26      0.52 o 
  -4   0  12        5.13        6.58      0.59 o 
  -3   0  12        0.08        0.15      0.20 o 
  -2   0  12       59.30       62.72      1.15 o 
  -1   0  12        0.16       -0.16      0.27 o 
   0   0  12       21.16       19.38      0.64 o 
   1   0  12       14.37       12.68      0.55 o 
   2   0  12        0.72        0.52      0.28 o 
   3   0  12        0.21        0.11      0.33 o 
  -4   1  12        2.51        3.05      0.29 o 
  -3   1  12        3.44        2.66      0.22 o 
  -2   1  12        0.02       -0.10      0.14 o 
  -1   1  12        1.16        0.64      0.14 o 
   0   1  12       10.16       11.76      0.37 o 
   1   1  12        1.20        0.57      0.15 o 
   2   1  12        1.47        1.18      0.20 o 
   3   1  12        0.75        0.70      0.22 o 
  -4   2  12        3.32        4.32      0.32 o 
  -3   2  12        1.42        1.92      0.19 o 
  -2   2  12       20.59       21.97      0.47 o 
  -1   2  12        4.63        4.59      0.22 o 
   0   2  12        0.83        0.59      0.14 o 
   1   2  12        2.38        1.73      0.20 o 
   2   2  12        4.80        5.13      0.49 o 
   3   2  12        0.81        0.19      0.22 o 
  -4   3  12        3.94        6.46      0.37 o 
  -3   3  12        0.08        0.08      0.16 o 
  -2   3  12       16.70       12.74      0.35 o 
  -1   3  12        1.81        2.08      0.18 o 
   0   3  12       17.36       18.36      0.51 o 
   1   3  12        2.90        2.86      0.22 o 
   2   3  12        6.57        5.41      0.51 o 
   3   3  12        1.34        0.84      0.22 o 
  -4   4  12        4.72        5.52      0.40 o 
  -3   4  12        0.05       -0.08      0.16 o 
  -2   4  12       22.10       21.58      0.43 o 
  -1   4  12       19.68       19.17      0.42 o 
   0   4  12        1.95        1.29      0.20 o 
   1   4  12       38.41       40.82      0.73 o 
   2   4  12        3.81        3.23      0.27 o 
   3   4  12        0.26        0.57      0.24 o 
  -4   5  12        1.08        0.45      0.25 o 
  -3   5  12        0.05        0.21      0.17 o 
  -2   5  12        0.94        1.15      0.17 o 
  -1   5  12       16.62       12.84      0.32 o 
   0   5  12       28.62       29.85      0.79 o 
   1   5  12        0.01        0.22      0.17 o 
   2   5  12        0.08        0.26      0.21 o 
   3   5  12        0.00        0.01      0.24 o 
  -3   6  12        2.41        1.38      0.19 o 
  -2   6  12        5.77        5.32      0.28 o 
  -1   6  12        1.28        0.92      0.17 o 
   0   6  12       42.38       42.32      0.73 o 
   1   6  12        0.83        0.79      0.21 o 
   2   6  12        0.41        0.80      0.21 o 
   3   6  12        0.01       -0.12      0.24 o 
  -3   7  12        1.46        1.31      0.26 o 
  -2   7  12       18.24       16.50      0.43 o 
  -1   7  12       65.68       64.73      1.02 o 
   0   7  12       56.01       54.06      0.88 o 
   1   7  12        5.95        5.61      0.43 o 
   2   7  12        3.78        3.65      0.32 o 
   3   7  12        0.49        0.24      0.28 o 
  -3   8  12        1.54        0.95      0.24 o 
  -2   8  12        1.95        2.35      0.29 o 
  -1   8  12        6.12        8.16      0.32 o 
   0   8  12        0.00       -0.03      0.15 o 
   1   8  12        4.30        4.25      0.27 o 
   2   8  12        0.44        0.34      0.24 o 
   3   8  12        0.61        0.20      0.52 o 
  -3   9  12        0.09       -0.29      0.24 o 
  -2   9  12        8.80        9.53      0.36 o 
  -1   9  12        0.01       -0.03      0.20 o 
   0   9  12       19.58       22.45      0.49 o 
   1   9  12        0.02       -0.15      0.10 o 
   2   9  12        0.33        0.44      0.24 o 
  -3  10  12        0.15        0.64      0.24 o 
  -2  10  12        2.76        4.67      0.34 o 
  -1  10  12        8.02       10.31      0.40 o 
   0  10  12        3.78        3.10      0.23 o 
   1  10  12        1.55        1.37      0.24 o 
   2  10  12        0.05        0.19      0.24 o 
  -2  11  12        0.03       -0.03      0.21 o 
  -1  11  12        0.35        1.13      0.23 o 
   0  11  12        0.00       -0.26      0.20 o 
   1  11  12        0.26        0.04      0.22 o 
   2  11  12        0.10       -0.07      0.31 o 
  -2  12  12        0.79        0.44      0.28 o 
  -1  12  12        1.03       -0.09      0.29 o 
   0  12  12        0.04       -0.28      0.19 o 
   1  12  12        0.10       -0.34      0.24 o 
   2  12  12        0.12       -0.47      0.31 o 
  -2  13  12        2.37        3.06      0.30 o 
  -1  13  12        5.36        9.35      0.50 o 
   0  13  12        1.76        1.92      0.30 o 
   1  13  12        0.48        0.61      0.31 o 
  -1  14  12        0.37        0.07      0.39 o 
   0  14  12        1.24        0.43      0.30 o 
   1  14  12        0.58       -0.13      0.52 o 
  -3   1  13        0.43        0.61      0.17 o 
  -2   1  13       23.08       22.19      0.44 o 
  -1   1  13        4.04        3.43      0.20 o 
   0   1  13        8.99       10.30      0.35 o 
   1   1  13        0.86        0.69      0.17 o 
   2   1  13        0.44        0.00      0.20 o 
   3   1  13        0.19       -0.16      0.21 o 
  -3   2  13        0.33        1.10      0.17 o 
  -2   2  13        1.14        1.07      0.17 o 
  -1   2  13       14.18       17.20      0.38 o 
   0   2  13       28.76       33.99      0.63 o 
   1   2  13        0.12       -0.04      0.17 o 
   2   2  13        0.00        0.29      0.20 o 
   3   2  13        0.61        0.49      0.22 o 
  -3   3  13        4.47        5.30      0.32 o 
  -2   3  13        1.10        1.79      0.27 o 
  -1   3  13       22.38       24.99      0.45 o 
   0   3  13        4.17        4.46      0.26 o 
   1   3  13        8.21        7.54      0.53 o 
   2   3  13        5.92        6.22      0.49 o 
   3   3  13        0.80        1.14      0.26 o 
  -3   4  13        0.05        0.57      0.19 o 
  -2   4  13        8.53        6.91      0.29 o 
  -1   4  13       22.82       22.82      0.43 o 
   0   4  13        6.78        9.13      0.37 o 
   1   4  13        8.49       10.51      0.39 o 
   2   4  13        9.41        8.63      0.43 o 
   3   4  13        2.15        1.30      0.32 o 
  -3   5  13        2.72        3.37      0.26 o 
  -2   5  13        2.37        2.46      0.22 o 
  -1   5  13        3.99        5.16      0.26 o 
   0   5  13        4.98        4.58      0.29 o 
   1   5  13       19.07       20.27      0.50 o 
   2   5  13        1.99        3.32      0.27 o 
   3   5  13        0.36        0.40      0.24 o 
  -3   6  13        0.04        0.18      0.18 o 
  -2   6  13        0.00       -0.23      0.16 o 
  -1   6  13       44.84       46.95      0.71 o 
   0   6  13       82.70       90.84      1.28 o 
   1   6  13        0.61        1.09      0.21 o 
   2   6  13       16.71       20.25      0.55 o 
  -3   7  13        0.04        0.01      0.24 o 
  -2   7  13        3.16        2.22      0.22 o 
  -1   7  13       45.93       54.71      1.00 o 
   0   7  13        5.22        4.50      0.27 o 
   1   7  13       11.25       13.41      0.45 o 
   2   7  13        1.66        2.18      0.32 o 
  -3   8  13        2.27        3.58      0.34 o 
  -2   8  13        9.83       11.81      0.42 o 
  -1   8  13       16.28       18.55      0.53 o 
   0   8  13        1.72        2.11      0.22 o 
   1   8  13        0.04       -0.23      0.20 o 
   2   8  13        1.34        1.25      0.27 o 
  -3   9  13        0.04       -0.37      0.24 o 
  -2   9  13        0.13        0.32      0.18 o 
  -1   9  13        8.14       10.88      0.45 o 
   0   9  13        0.19        0.03      0.17 o 
   1   9  13        0.00       -0.10      0.17 o 
   2   9  13        0.00       -0.02      0.24 o 
  -2  10  13        1.47        1.92      0.27 o 
  -1  10  13       13.38       15.44      0.51 o 
   0  10  13       12.41       12.45      0.42 o 
   1  10  13        1.60        1.00      0.35 o 
   2  10  13        0.02       -0.35      0.27 o 
  -2  11  13        2.25        2.35      0.29 o 
  -1  11  13        4.86        5.22      0.34 o 
   0  11  13        0.47        0.51      0.24 o 
   1  11  13        0.00       -0.04      0.19 o 
  -2  12  13        4.51        6.31      0.58 o 
  -1  12  13        0.02       -0.34      0.23 o 
   0  12  13        1.85        1.86      0.37 o 
   1  12  13        0.00       -0.22      0.23 o 
  -1  13  13        0.09        0.27      0.24 o 
   0  13  13        0.00       -0.07      0.28 o 
  -3   0  14        0.66        0.78      0.24 o 
  -2   0  14        0.77        0.48      0.23 o 
  -1   0  14        0.74        0.52      0.28 o 
   0   0  14        0.84       -0.13      0.22 o 
   1   0  14        1.13        0.52      0.28 o 
   2   0  14        1.30        1.95      0.37 o 
  -3   1  14        2.69        2.97      0.26 o 
  -2   1  14        0.60        1.16      0.18 o 
  -1   1  14        9.27       10.30      0.39 o 
   0   1  14        0.02        0.03      0.17 o 
   1   1  14        0.84        1.26      0.21 o 
   2   1  14        3.80        2.84      0.29 o 
  -3   2  14        1.23        1.11      0.19 o 
  -2   2  14        0.02       -0.12      0.13 o 
  -1   2  14        0.87       -0.10      0.15 o 
   0   2  14        1.04        1.40      0.21 o 
   1   2  14        0.94        1.39      0.22 o 
   2   2  14        0.01        0.29      0.20 o 
  -3   3  14        0.25        0.27      0.19 o 
  -2   3  14        0.22        0.56      0.17 o 
  -1   3  14       10.55       11.22      0.39 o 
   0   3  14        9.94        8.94      0.35 o 
   1   3  14        3.26        4.50      0.30 o 
   2   3  14        0.07        0.16      0.22 o 
  -3   4  14        3.50        5.75      0.34 o 
  -2   4  14        5.27        5.84      0.36 o 
  -1   4  14        0.29        0.26      0.17 o 
   0   4  14        8.70        7.44      0.35 o 
   1   4  14       17.71       18.63      0.75 o 
   2   4  14        0.00        0.05      0.21 o 
  -3   5  14        1.78        2.51      0.26 o 
  -2   5  14        0.20        0.23      0.14 o 
  -1   5  14        2.95        3.07      0.24 o 
   0   5  14        0.43        0.59      0.20 o 
   1   5  14        6.95        5.64      0.34 o 
   2   5  14        3.77        4.07      0.33 o 
  -3   6  14       10.80       14.72      0.47 o 
  -2   6  14        0.18       -0.10      0.17 o 
  -1   6  14       13.81       12.58      0.39 o 
   0   6  14        1.33        2.07      0.24 o 
   1   6  14        0.01        0.23      0.21 o 
   2   6  14        0.02        0.17      0.25 o 
  -2   7  14        0.53        0.42      0.21 o 
  -1   7  14        3.49        5.23      0.28 o 
   0   7  14        0.80        1.27      0.22 o 
   1   7  14        1.14        1.33      0.24 o 
   2   7  14        1.06        1.21      0.30 o 
  -2   8  14        0.47        0.56      0.22 o 
  -1   8  14        0.00       -0.03      0.21 o 
   0   8  14        1.41        1.28      0.21 o 
   1   8  14        5.42        5.27      0.33 o 
   2   8  14        0.37       -0.26      0.24 o 
  -2   9  14        0.23        0.18      0.18 o 
  -1   9  14        1.07        0.77      0.24 o 
   0   9  14        9.61       12.00      0.49 o 
   1   9  14        0.52        0.39      0.25 o 
  -2  10  14        0.39        0.85      0.22 o 
  -1  10  14        3.58        4.02      0.34 o 
   0  10  14        0.24        0.57      0.32 o 
   1  10  14        0.00       -0.15      0.24 o 
  -1  11  14        5.73        8.58      0.44 o 
   0  11  14        1.02        1.37      0.30 o 
  -2   1  15        0.87        0.61      0.17 o 
  -1   1  15        0.20        0.25      0.15 o 
   0   1  15        0.33        0.07      0.24 o 
   1   1  15        0.11       -0.07      0.20 o 
   2   1  15        1.20        1.40      0.27 o 
  -2   2  15        0.03        0.00      0.16 o 
  -1   2  15       10.87       10.79      0.40 o 
   0   2  15        3.27        3.34      0.27 o 
   1   2  15        0.16        0.04      0.21 o 
   2   2  15        3.41        3.96      0.33 o 
  -2   3  15        0.69        0.47      0.17 o 
  -1   3  15        0.76        0.95      0.20 o 
   0   3  15        0.05       -0.01      0.17 o 
   1   3  15        0.00        0.31      0.21 o 
   2   3  15        1.28        1.39      0.25 o 
  -2   4  15        1.25        0.98      0.18 o 
  -1   4  15        2.01        1.75      0.24 o 
   0   4  15        7.89        7.63      0.37 o 
   1   4  15       13.86       15.79      0.48 o 
   2   4  15        0.30        0.83      0.24 o 
  -2   5  15        0.13        0.64      0.23 o 
  -1   5  15        0.43        0.30      0.17 o 
   0   5  15        2.22        2.61      0.26 o 
   1   5  15        1.30        1.59      0.26 o 
  -2   6  15        0.37        1.37      0.27 o 
  -1   6  15        2.34        2.64      0.24 o 
   0   6  15        4.09        4.21      0.30 o 
   1   6  15        1.57        1.61      0.24 o 
  -2   7  15        0.30        0.63      0.22 o 
  -1   7  15        0.14       -0.13      0.20 o 
   0   7  15        2.36        1.76      0.24 o 
   1   7  15        7.92        6.77      0.37 o 
  -1   8  15        0.02        0.22      0.23 o 
   0   8  15        6.57        6.34      0.37 o 
   1   8  15        0.28        0.62      0.23 o 
  -1   9  15        9.74        9.58      0.50 o 
   0   9  15        7.38        9.17      0.42 o 
  -2   0  16        0.12        0.00      0.28 o 
  -1   0  16        0.18       -0.13      0.28 o 
   0   0  16        4.80        5.03      0.46 o 
   1   0  16        0.78        1.23      0.31 o 
  -2   1  16        0.21       -0.17      0.17 o 
  -1   1  16        0.76        0.29      0.20 o 
   0   1  16        0.02       -0.29      0.20 o 
   1   1  16        0.85        0.78      0.24 o 
  -2   2  16        0.00        0.00      0.20 o 
  -1   2  16        0.02        0.13      0.23 o 
   0   2  16        0.25        0.13      0.20 o 
   1   2  16        2.94        2.07      0.27 o 
  -2   3  16        2.66        4.11      0.30 o 
  -1   3  16        0.47        1.19      0.21 o 
   0   3  16        0.45        0.90      0.22 o 
   1   3  16        0.25        0.16      0.21 o 
  -1   4  16        0.24        0.00      0.20 o 
   0   4  16        0.38        0.05      0.21 o 
   1   4  16        0.32        0.17      0.28 o 
  -1   5  16        0.77        1.22      0.24 o 
   0   5  16        0.57        0.16      0.21 o 
  -1   6  16        0.16        0.08      0.18 o 
   0   6  16        0.46        0.34      0.21 o 
                                                 
